# Supplementary material for: Transparent number-naming system gives only limited advantage for preschooler's numerical development: Comparisons of Vietnamese and French-speaking children
Source: PLoS One. 2020 Dec 7;15(12):e0243472. doi: 10.1371/journal.pone.0243472 (PMC7721146; doi:10.1371/journal.pone.0243472)
Supplement: S1 Data — (XLSX) [file pone.0243472.s002.xlsx]

## Sheet: S1 Counting data
ID	Counting
VN1	10
VN2	10
VN3	9
VN4	10
VN5	20
VN6	20
VN7	17
VN8	19
VN9	30
VN10	20
VN11	16
VN12	10
VN13	18
VN14	19
VN15	18
VN16	11
VN17	19
VN18	9
VN19	20
VN20	10
VN21	20
VN22	10
VN23	29
VN24	20
VN25	10
VN26	10
VN27	17
VN28	10
VN29	8
VN30	5
VN31	30
VN32	20
VN33	50
VN34	20
VN35	19
VN36	50
VN37	29
VN38	18
VN39	30
VN40	29
VN41	20
VN42	20
VN43	50
VN44	29
VN45	39
VN46	29
VN47	50
VN48	29
VN49	50
VN50	29
VN51	7
VN52	29
VN53	49
VN54	19
VN55	20
VN56	19
VN57	20
VN58	43
VN59	10
VN60	50
VN61	50
VN62	18
VN63	29
VN64	50
VN65	29
VN66	49
VN67	30
VN68	29
VN69	29
VN70	50
VN71	29
VN72	39
VN73	50
VN74	31
VN75	32
VN76	20
VN77	49
VN78	50
VN79	29
VN80	29
VN81	29
VN82	17
VN83	50
VN84	50
VN85	50
VN86	19
VN87	30
VN88	29
VN89	50
VN90	29
VN91	24
VN92	29
VN93	50
VN94	29
VN95	50
VN96	50
VN97	50
VN98	50
VN99	39
VN100	20
VN101	29
VN102	50
VN103	22
VN104	16
BEL105	5
BEL106	7
BEL107	10
BEL108	10
BEL109	32
BEL110	3
BEL111	3
BEL112	14
BEL113	18
BEL114	3
BEL115	3
BEL116	3
BEL117	10
BEL118	14
BEL119	14
BEL120	8
BEL121	6
BEL122	10
BEL123	15
BEL124	11
BEL125	10
BEL126	20
BEL127	28
BEL128	18
BEL129	14
BEL130	22
BEL131	19
BEL132	24
BEL133	8
BEL134	15
BEL135	20
BEL136	14
BEL137	13
BEL138	20
BEL139	14
BEL140	24
BEL141	15
BEL142	26
BEL143	10
BEL144	11
BEL145	16
BEL146	14
BEL147	14
BEL148	21
BEL149	14
BEL150	15
BEL151	29
BEL152	14
BEL153	9
BEL154	15
BEL155	14
BEL156	9
BEL157	14
BEL158	26
BEL159	25
BEL160	13
BEL161	18
BEL162	15
BEL163	24
BEL164	13
BEL165	37
BEL166	27
BEL167	20
BEL168	40
BEL169	24
BEL170	15
BEL171	29
BEL172	14
BEL173	18
BEL174	29
BEL175	13
BEL176	20
BEL177	29
BEL178	28
BEL179	50
BEL180	9
BEL181	24
BEL182	30
BEL183	28
BEL184	15
BEL185	16
BEL186	18
BEL187	19
BEL188	38
BEL189	14
BEL190	50
BEL191	19
BEL192	15
BEL193	18
BEL194	18
BEL195	37
BEL196	49
BEL197	20
BEL198	50
BEL199	28
BEL200	50
BEL201	19
BEL202	17
BEL203	19
BEL204	20
BEL205	39
BEL206	39
BEL207	25
BEL208	39
