# Supplementary material for: Transparent number-naming system gives only limited advantage for preschooler's numerical development: Comparisons of Vietnamese and French-speaking children
Source: PLoS One. 2020 Dec 7;15(12):e0243472. doi: 10.1371/journal.pone.0243472 (PMC7721146; doi:10.1371/journal.pone.0243472)
Supplement: S2 Data — (XLSX) [file pone.0243472.s003.xlsx]

## Sheet: S2 Advanced counting data
ID	Total advanced counting CR	Items	Countfrom3	Countfrom5	Countfrom7	Countfrom13	Countfrom11	Countfrom12
VN1	2		1	0	1	0	0	0
VN2	0		0	0	0	0	0	0
VN3	1		0	1	0	0	0	0
VN4	0		0	0	0	0	0	0
VN5	5		1	0	1	1	1	1
VN6	0		0	0	0	0	0	0
VN7	0		0	0	0	0	0	0
VN8	0		0	0	0	0	0	0
VN9	0		0	0	0	0	0	0
VN10	0		0	0	0	0	0	0
VN11	3		1	1	1	0	0	0
VN12	0		0	0	0	0	0	0
VN13	4		1	1	0	1	1	0
VN14	0		0	0	0	0	0	0
VN15	0		0	0	0	0	0	0
VN16	0		0	0	0	0	0	0
VN17	0		0	0	0	0	0	0
VN18	2		1	0	0	0	0	1
VN19	5		1	1	0	1	1	1
VN20	3		1	1	1	0	0	0
VN21	4		1	1	0	1	0	1
VN22	0		0	0	0	0	0	0
VN23	5		0	1	1	1	1	1
VN24	0		0	0	0	0	0	0
VN25	4		1	1	1	0	1	0
VN26	0		0	0	0	0	0	0
VN27	5		1	1	1	0	1	1
VN28	1		0	1	0	0	0	0
VN29	0		0	0	0	0	0	0
VN30	0		0	0	0	0	0	0
VN31	6		1	1	1	1	1	1
VN32	0		0	0	0	0	0	0
VN33	6		1	1	1	1	1	1
VN34	6		1	1	1	1	1	1
VN35	4		1	1	0	1	1	0
VN36	5		1	1	0	1	1	1
VN37	3		1	0	0	1	1	0
VN38	5		1	1	1	1	1	0
VN39	6		1	1	1	1	1	1
VN40	6		1	1	1	1	1	1
VN41	0		0	0	0	0	0	0
VN42	5		1	1	0	1	1	1
VN43	6		1	1	1	1	1	1
VN44	4		0	0	1	1	1	1
VN45	6		1	1	1	1	1	1
VN46	6		1	1	1	1	1	1
VN47	6		1	1	1	1	1	1
VN48	0		0	0	0	0	0	0
VN49	5		0	1	1	1	1	1
VN50	4		1	1	0	1	0	1
VN51	0		0	0	0	0	0	0
VN52	0		0	0	0	0	0	0
VN53	3		1	0	0	1	1	0
VN54	0		0	0	0	0	0	0
VN55	0		0	0	0	0	0	0
VN56	0		0	0	0	0	0	0
VN57	0		0	0	0	0	0	0
VN58	4		1	1	1	1	0	0
VN59	4		1	1	0	0	1	1
VN60	6		1	1	1	1	1	1
VN61	6		1	1	1	1	1	1
VN62	6		1	1	1	1	1	1
VN63	0		0	0	0	0	0	0
VN64	6		1	1	1	1	1	1
VN65	2		1	1	0	0	0	0
VN66	0		0	0	0	0	0	0
VN67	3		1	1	1	0	0	0
VN68	1		1	0	0	0	0	0
VN69	6		1	1	1	1	1	1
VN70	5		1	0	1	1	1	1
VN71	4		1	1	1	0	1	0
VN72	4		1	0	0	1	1	1
VN73	6		1	1	1	0	1	1
VN74	6		1	1	1	1	1	1
VN75	6		1	1	1	1	1	1
VN76	0		0	0	0	0	0	0
VN77	6		1	1	1	1	1	1
VN78	5		1	1	1	0	1	1
VN79	6		1	1	1	1	1	1
VN80	3		1	1	0	0	1	0
VN81	3		0	1	1	1	0	0
VN82	6		1	1	1	1	1	1
VN83	6		1	1	1	1	1	1
VN84	6		1	1	1	1	1	1
VN85	6		1	1	1	1	1	1
VN86	6		1	1	1	1	1	1
VN87	0		0	0	0	0	0	0
VN88	3		1	1	0	0	1	0
VN89	6		1	1	1	1	1	1
VN90	4		1	1	0	1	1	0
VN91	6		1	1	1	1	1	1
VN92	5		0	1	1	1	1	1
VN93	6		1	1	1	1	1	1
VN94	4		1	1	1	0	1	0
VN95	6		1	1	1	1	1	1
VN96	3		0	0	1	0	1	1
VN97	6		1	1	1	1	1	1
VN98	6		1	1	1	1	1	1
VN99	6		1	1	1	1	1	1
VN100	0		0	0	0	0	0	0
VN101	0		0	0	0	0	0	0
VN102	6		1	1	1	1	1	1
VN103	0		0	0	0	0	0	0
VN104	3		1	1	1	0	0	0
BEL105	0		0	0	0	0	0	0
BEL106	0		0	0	0	0	0	0
BEL107	0		0	0	0	0	0	0
BEL108	0		0	0	0	0	0	0
BEL109	1		1	0	0	0	0	0
BEL110	0		0	0	0	0	0	0
BEL111	0		0	0	0	0	0	0
BEL112	0		0	0	0	0	0	0
BEL113	4		1	1	1	1	0	0
BEL114	0		0	0	0	0	0	0
BEL115	0		0	0	0	0	0	0
BEL116	6		1	1	1	1	1	1
BEL117	4		1	1	1	1	0	0
BEL118	0		0	0	0	0	0	0
BEL119	0		0	0	0	0	0	0
BEL120	2		1	1	0	0	0	0
BEL121	0		0	0	0	0	0	0
BEL122	3		1	1	1	0	0	0
BEL123	2		1	1	0	0	0	0
BEL124	1		1	0	0	0	0	0
BEL125	3		1	1	1	0	0	0
BEL126	5		1	1	1	1	1	0
BEL127	5		1	1	1	1	1	0
BEL128	0		0	0	0	0	0	0
BEL129	0		0	0	0	0	0	0
BEL130	1		1	0	0	0	0	0
BEL131	4		1	1	1	1	0	0
BEL132	5		1	1	1	1	1	0
BEL133	6		1	1	1	1	1	1
BEL134	5		1	1	1	1	1	0
BEL135	6		1	1	1	1	1	1
BEL136	3		1	1	1	0	0	0
BEL137	4		1	1	1	1	0	0
BEL138	6		1	1	1	1	1	1
BEL139	6		1	1	1	1	1	1
BEL140	6		1	1	1	1	1	1
BEL141	5		1	1	1	1	1	0
BEL142	6		1	1	1	1	1	1
BEL143	4		1	1	1	1	0	0
BEL144	0		0	0	0	0	0	0
BEL145	5		1	1	1	1	1	0
BEL146	3		1	1	1	0	0	0
BEL147	2		1	1	0	0	0	0
BEL148	3		1	1	1	0	0	0
BEL149	2		1	1	0	0	0	0
BEL150	4		1	1	1	1	0	0
BEL151	5		1	1	1	1	1	0
BEL152	2		1	1	0	0	0	0
BEL153	0		0	0	0	0	0	0
BEL154	0		0	0	0	0	0	0
BEL155	1		1	0	0	0	0	0
BEL156	5		1	1	1	1	1	0
BEL157	0		0	0	0	0	0	0
BEL158	6		1	1	1	1	1	1
BEL159	6		1	1	1	1	1	1
BEL160	0		0	0	0	0	0	0
BEL161	3		1	1	1	0	0	0
BEL162	4		1	1	1	1	0	0
BEL163	0		0	0	0	0	0	0
BEL164	3		1	1	1	0	0	0
BEL165	6		1	1	1	1	1	1
BEL166	6		1	1	1	1	1	1
BEL167	5		1	1	1	1	1	0
BEL168	5		1	1	1	1	1	0
BEL169	4		1	1	1	1	0	0
BEL170	4		1	1	1	1	0	0
BEL171	0		0	0	0	0	0	0
BEL172	4		1	1	1	1	0	0
BEL173	6		1	1	1	1	1	1
BEL174	5		1	1	1	1	1	0
BEL175	2		1	1	0	0	0	0
BEL176	1		1	0	0	0	0	0
BEL177	4		1	1	1	1	0	0
BEL178	6		1	1	1	1	1	1
BEL179	6		1	1	1	1	1	1
BEL180	0		0	0	0	0	0	0
BEL181	5		1	1	1	1	1	0
BEL182	5		1	1	1	1	1	0
BEL183	6		1	1	1	1	1	1
BEL184	5		1	1	1	1	1	0
BEL185	5		1	1	1	1	1	0
BEL186	6		1	1	1	1	1	1
BEL187	6		1	1	1	1	1	1
BEL188	5		1	1	1	1	1	0
BEL189	0		0	0	0	0	0	0
BEL190	5		1	1	1	1	1	0
BEL191	5		1	1	1	1	1	0
BEL192	6		1	1	1	1	1	1
BEL193	6		1	1	1	1	1	1
BEL194	1		1	0	0	0	0	0
BEL195	6		1	1	1	1	1	1
BEL196	5		1	1	1	1	1	0
BEL197	6		1	1	1	1	1	1
BEL198	6		1	1	1	1	1	1
BEL199	6		1	1	1	1	1	1
BEL200	6		1	1	1	1	1	1
BEL201	6		1	1	1	1	1	1
BEL202	5		1	1	1	1	1	0
BEL203	5		1	1	1	1	1	0
BEL204	6		1	1	1	1	1	1
BEL205	5		1	1	1	1	1	0
BEL206	6		1	1	1	1	1	1
BEL207	4		1	1	1	1	0	0
BEL208	6		1	1	1	1	1	1
