# Supplementary material for: Transparent number-naming system gives only limited advantage for preschooler's numerical development: Comparisons of Vietnamese and French-speaking children
Source: PLoS One. 2020 Dec 7;15(12):e0243472. doi: 10.1371/journal.pone.0243472 (PMC7721146; doi:10.1371/journal.pone.0243472)
Supplement: S3 Data — (XLSX) [file pone.0243472.s004.xlsx]

## Sheet: S3 Enumeration data
ID	trial1.set4	trial2.set6	trial3.set9	trial4.set12	trial5.set15	trial6.set17	trial7.set10	trial8.set16	TotalCR Enumeration	TotalCR set4to10	TotalCR set12to17
VN1	1	1	0	0	0	0	0	0	2	2	0
VN2	0	0	0	0	0	0	0	0	0	0	0
VN3	0	0	0	0	0	0	0	0	0	0	0
VN4	1	0	0	0	0	0	0	0	1	1	0
VN5	0	0	0	0	0	0	0	0	0	0	0
VN6	1	0	0	0	0	0	0	0	1	1	0
VN7	0	0	0	0	0	0	0	0	0	0	0
VN8	0	0	0	0	0	0	0	0	0	0	0
VN9	1	0	0	0	0	0	0	0	1	1	0
VN10	0	0	0	0	0	0	0	0	0	0	0
VN11	0	0	0	0	0	0	0	0	0	0	0
VN12	1	1	0	0	0	0	0	0	2	2	0
VN13	1	1	0	0	0	0	0	0	2	2	0
VN14	0	0	0	0	0	0	0	0	0	0	0
VN15	0	0	0	0	0	0	0	0	0	0	0
VN16	1	0	0	0	0	0	0	0	1	1	0
VN17	1	0	0	0	0	0	0	0	1	1	0
VN18	1	0	0	0	0	0	0	0	1	1	0
VN19	0	0	0	0	0	0	0	0	0	0	0
VN20	1	1	1	1	1	1	1	0	7	4	3
VN21	0	0	0	0	0	0	0	0	0	0	0
VN22	0	0	0	0	0	0	0	0	0	0	0
VN23	0	0	0	0	0	0	0	0	0	0	0
VN24	0	0	0	0	0	0	0	0	0	0	0
VN25	1	1	1	1	0	0	0	0	4	3	1
VN26	1	1	1	1	1	1	1	1	8	4	4
VN27	1	0	0	0	0	0	0	0	1	1	0
VN28	1	1	0	0	0	0	0	0	2	2	0
VN29	1	1	0	0	0	0	0	0	2	2	0
VN30	1	1	1	1	1	0	0	0	5	3	2
VN31	1	0	0	0	0	0	0	0	1	1	0
VN32	1	1	1	1	1	1	1	0	7	4	3
VN33	1	1	1	1	0	0	0	0	4	3	1
VN34	1	1	1	1	1	1	1	0	7	4	3
VN35	1	1	0	0	0	0	0	0	2	2	0
VN36	1	1	1	1	1	1	1	0	7	4	3
VN37	1	1	1	1	1	1	1	1	8	4	4
VN38	1	1	1	1	1	1	1	1	8	4	4
VN39	1	1	1	1	1	1	1	1	8	4	4
VN40	1	1	0	0	0	0	0	0	2	2	0
VN41	1	1	1	1	1	1	0	0	6	3	3
VN42	1	1	1	1	1	1	0	0	6	3	3
VN43	1	1	1	1	1	1	0	0	6	3	3
VN44	1	1	1	0	0	0	0	0	3	3	0
VN45	1	1	1	1	1	1	1	0	7	4	3
VN46	1	1	1	1	1	1	1	1	8	4	4
VN47	1	1	1	1	1	1	1	1	8	4	4
VN48	1	1	1	1	1	1	0	0	6	3	3
VN49	1	1	1	1	1	0	0	0	5	3	2
VN50	1	0	0	0	0	0	0	0	1	1	0
VN51	0	0	0	0	0	0	0	0	0	0	0
VN52	0	0	0	0	0	0	0	0	0	0	0
VN53	1	1	1	1	1	1	1	1	8	4	4
VN54	1	0	0	0	0	0	0	0	1	1	0
VN55	1	1	1	1	1	1	1	1	8	4	4
VN56	1	1	1	1	1	1	1	1	8	4	4
VN57	1	0	0	0	0	0	0	0	1	1	0
VN58	1	1	1	1	1	1	1	1	8	4	4
VN59	1	1	0	0	0	0	0	0	2	2	0
VN60	0	0	0	0	0	0	0	0	0	0	0
VN61	1	1	1	1	1	1	1	1	8	4	4
VN62	0	0	0	0	0	0	0	0	0	0	0
VN63	1	1	1	1	0	0	0	0	4	3	1
VN64	1	1	0	0	0	0	0	0	2	2	0
VN65	1	1	1	1	1	1	0	0	6	3	3
VN66	1	1	1	1	1	0	0	0	5	3	2
VN67	1	1	1	1	1	1	1	1	8	4	4
VN68	1	1	1	1	1	0	0	0	5	3	2
VN69	1	1	1	0	0	0	0	0	3	3	0
VN70	1	1	1	1	1	1	1	1	8	4	4
VN71	1	1	1	1	1	1	1	1	8	4	4
VN72	1	1	1	1	1	1	1	1	8	4	4
VN73	1	1	0	0	0	0	0	0	2	2	0
VN74	0	0	0	0	0	0	0	0	0	0	0
VN75	0	0	0	0	0	0	0	0	0	0	0
VN76	1	1	1	1	1	0	0	0	5	3	2
VN77	1	1	1	1	1	1	0	0	6	3	3
VN78	1	1	1	1	1	1	1	0	7	4	3
VN79	1	0	0	0	0	0	0	0	1	1	0
VN80	1	1	0	0	0	0	0	0	2	2	0
VN81	1	0	0	0	0	0	0	0	1	1	0
VN82	1	1	1	1	1	1	1	1	8	4	4
VN83	1	1	1	1	1	1	1	1	8	4	4
VN84	1	1	0	0	0	0	0	0	2	2	0
VN85	1	1	1	1	0	0	0	0	4	3	1
VN86	0	0	0	0	0	0	0	0	0	0	0
VN87	1	1	0	0	0	0	0	0	2	2	0
VN88	1	1	1	0	0	0	0	0	3	3	0
VN89	1	1	1	1	1	1	1	1	8	4	4
VN90	1	1	1	1	0	0	0	0	4	3	1
VN91	1	1	0	0	0	0	0	0	2	2	0
VN92	1	1	1	1	1	1	1	1	8	4	4
VN93	1	0	0	0	0	0	0	0	1	1	0
VN94	1	1	1	1	1	1	1	1	8	4	4
VN95	1	1	1	1	1	1	1	0	7	4	3
VN96	1	1	1	1	1	1	0	0	6	3	3
VN97	1	1	1	1	1	0	0	0	5	3	2
VN98	1	1	1	1	0	0	0	0	4	3	1
VN99	1	1	1	1	1	1	1	1	8	4	4
VN100	1	1	1	1	1	1	1	0	7	4	3
VN101	1	1	1	1	1	0	0	0	5	3	2
VN102	1	1	1	1	0	0	0	0	4	3	1
VN103	1	1	1	1	1	1	1	1	8	4	4
VN104	1	1	1	1	1	1	1	1	8	4	4
BEL105	0	0	0	0	0	0	0	0	0	0	0
BEL106	0	0	0	0	0	0	0	0	0	0	0
BEL107	1	1	1	1	1	0	0	0	5	3	2
BEL108	1	1	0	0	0	0	0	0	2	2	0
BEL109	1	1	0	0	0	0	0	0	2	2	0
BEL110	0	0	0	0	0	0	0	0	0	0	0
BEL111	0	0	0	0	0	0	0	0	0	0	0
BEL112	0	0	0	0	0	0	0	0	0	0	0
BEL113	1	1	0	0	0	0	0	0	2	2	0
BEL114	1	1	0	0	0	0	0	0	2	2	0
BEL115	0	0	0	0	0	0	0	0	0	0	0
BEL116	0	0	0	0	0	0	0	0	0	0	0
BEL117	1	1	1	1	0	0	0	0	4	3	1
BEL118	1	1	1	1	1	1	1	0	7	4	3
BEL119	0	0	0	0	0	0	0	0	0	0	0
BEL120	0	0	0	0	0	0	0	0	0	0	0
BEL121	1	0	0	0	0	0	0	0	1	1	0
BEL122	1	1	0	0	0	0	0	0	2	2	0
BEL123	1	1	1	0	0	0	0	0	3	3	0
BEL124	1	1	0	0	0	0	0	0	2	2	0
BEL125	1	1	1	0	0	0	0	0	3	3	0
BEL126	1	0	0	0	0	0	0	0	1	1	0
BEL127	1	1	0	0	0	0	0	0	2	2	0
BEL128	1	1	1	0	0	0	0	0	3	3	0
BEL129	1	1	1	0	0	0	0	0	3	3	0
BEL130	1	0	0	0	0	0	0	0	1	1	0
BEL131	1	1	0	0	0	0	0	0	2	2	0
BEL132	0	0	0	0	0	0	0	0	0	0	0
BEL133	1	1	1	1	1	1	0	0	6	3	3
BEL134	1	1	1	1	0	0	0	0	4	3	1
BEL135	1	0	0	0	0	0	0	0	1	1	0
BEL136	1	1	1	1	0	0	0	0	4	3	1
BEL137	0	0	0	0	0	0	0	0	0	0	0
BEL138	1	1	1	1	0	0	0	0	4	3	1
BEL139	1	1	1	0	0	0	0	0	3	3	0
BEL140	1	1	1	1	1	0	0	0	5	3	2
BEL141	1	0	0	0	0	0	0	0	1	1	0
BEL142	1	1	1	0	0	0	0	0	3	3	0
BEL143	1	1	1	1	0	0	0	0	4	3	1
BEL144	1	0	0	0	0	0	0	0	1	1	0
BEL145	1	1	0	0	0	0	0	0	2	2	0
BEL146	1	1	1	1	1	1	1	1	8	4	4
BEL147	1	1	1	1	1	1	1	1	8	4	4
BEL148	1	1	0	0	0	0	0	0	2	2	0
BEL149	1	1	1	0	0	0	0	0	3	3	0
BEL150	1	1	1	1	1	1	0	0	6	3	3
BEL151	1	1	0	0	0	0	0	0	2	2	0
BEL152	1	1	0	0	0	0	0	0	2	2	0
BEL153	1	1	1	1	0	0	0	0	4	3	1
BEL154	1	1	1	1	1	1	1	0	7	4	3
BEL155	1	1	1	1	1	1	1	1	8	4	4
BEL156	0	0	0	0	0	0	0	0	0	0	0
BEL157	1	0	0	0	0	0	0	0	1	1	0
BEL158	0	0	0	0	0	0	0	0	0	0	0
BEL159	0	0	0	0	0	0	0	0	0	0	0
BEL160	1	1	1	1	1	0	0	0	5	3	2
BEL161	1	1	1	1	1	1	1	0	7	4	3
BEL162	1	1	1	1	1	1	1	1	8	4	4
BEL163	1	1	1	0	0	0	0	0	3	3	0
BEL164	1	1	1	1	0	0	0	0	4	3	1
BEL165	1	1	1	1	1	0	0	0	5	3	2
BEL166	1	1	1	1	1	1	1	1	8	4	4
BEL167	1	1	1	0	0	0	0	0	3	3	0
BEL168	1	1	1	1	0	0	0	0	4	3	1
BEL169	1	1	1	1	0	0	0	0	4	3	1
BEL170	1	1	1	1	1	1	1	1	8	4	4
BEL171	1	1	1	1	0	0	0	0	4	3	1
BEL172	1	1	1	1	1	1	1	1	8	4	4
BEL173	1	1	1	1	1	1	1	0	7	4	3
BEL174	1	1	1	1	1	1	1	1	8	4	4
BEL175	1	1	1	1	1	1	1	0	7	4	3
BEL176	1	1	1	1	1	1	1	1	8	4	4
BEL177	1	1	1	1	1	1	1	1	8	4	4
BEL178	1	1	1	1	1	1	1	1	8	4	4
BEL179	1	1	1	1	1	1	1	0	7	4	3
BEL180	1	1	1	1	0	0	0	0	4	3	1
BEL181	1	1	1	1	1	1	1	1	8	4	4
BEL182	1	0	0	0	0	0	0	0	1	1	0
BEL183	0	0	0	0	0	0	0	0	0	0	0
BEL184	1	1	1	1	0	0	0	0	4	3	1
BEL185	1	1	1	1	1	1	1	1	8	4	4
BEL186	1	1	1	1	1	1	1	0	7	4	3
BEL187	1	1	1	1	1	1	1	1	8	4	4
BEL188	0	0	0	0	0	0	0	0	0	0	0
BEL189	1	1	1	1	1	0	0	0	5	3	2
BEL190	1	1	1	1	1	1	0	0	6	3	3
BEL191	1	1	1	1	1	1	1	0	7	4	3
BEL192	1	1	1	1	1	1	1	1	8	4	4
BEL193	0	0	0	0	0	0	0	0	0	0	0
BEL194	1	1	1	1	1	1	1	0	7	4	3
BEL195	1	1	1	1	1	1	1	0	7	4	3
BEL196	1	1	0	0	0	0	0	0	2	2	0
BEL197	1	1	1	1	1	1	1	0	7	4	3
BEL198	1	1	1	1	1	1	1	0	7	4	3
BEL199	1	1	0	0	0	0	0	0	2	2	0
BEL200	1	1	1	1	1	1	1	1	8	4	4
BEL201	1	1	1	1	0	0	0	0	4	3	1
BEL202	1	1	1	1	1	0	0	0	5	3	2
BEL203	1	1	1	1	1	1	1	1	8	4	4
BEL204	1	1	1	1	1	0	0	0	5	3	2
BEL205	1	1	1	1	1	1	1	1	8	4	4
BEL206	1	1	1	1	1	1	1	0	7	4	3
BEL207	1	1	1	0	0	0	0	0	3	3	0
BEL208	1	1	1	1	1	1	1	1	8	4	4
