# Supplementary material for: Transparent number-naming system gives only limited advantage for preschooler's numerical development: Comparisons of Vietnamese and French-speaking children
Source: PLoS One. 2020 Dec 7;15(12):e0243472. doi: 10.1371/journal.pone.0243472 (PMC7721146; doi:10.1371/journal.pone.0243472)
Supplement: S4 Data — (XLSX) [file pone.0243472.s005.xlsx]

## Sheet: S4 Give me N data
ID	Give1	Give2	Give3	Give4	Give5	Give6	TotalCR.Cardinality
VN1	0						0
VN2	0						0
VN3	1	0					1
VN4	1	0					1
VN5	1	0					1
VN6	1	0					1
VN7	1	0					1
VN8	1	0					1
VN9	1	0					1
VN10	1	1	0				2
VN11	1	1	0				2
VN12	1	1	0				2
VN13	1	1	0				2
VN14	1	1	0				2
VN15	1	1	0				2
VN16	1	1	0				2
VN17	1	1	0				2
VN18	1	1	0				2
VN19	1	1	0				2
VN20	1	1	0				2
VN21	1	1	1	0			3
VN22	1	1	1	0			3
VN23	1	1	1	0			3
VN24	1	1	1	1	0		4
VN25	1	1	1	1	0		4
VN26	1	1	1	1	0		4
VN27	1	1	1	1	0		4
VN28	1	1	1	1	0		4
VN29	1	1	1	1	0		4
VN30	1	1	1	1	1	0	5
VN31	1	1	1	1	1	1	6
VN32	1	1	1	1	1	1	6
VN33	1	1	1	1	1	1	6
VN34	1	1	1	1	1	1	6
VN35	1	1	1	1	1	1	6
VN36	1	1	1	1	1	1	6
VN37	1	1	1	1	1	1	6
VN38	1	1	1	1	1	1	6
VN39	1	1	1	1	1	1	6
VN40	1	1	1	1	1	1	6
VN41	1	1	1	1	1	1	6
VN42	1	1	1	1	1	1	6
VN43	1	1	1	1	1	1	6
VN44	1	1	1	1	1	1	6
VN45	1	1	1	1	1	1	6
VN46	1	1	1	1	1	1	6
VN47	1	1	1	1	1	1	6
VN48	1						1
VN49	1						1
VN50	1						1
VN51	1	1	0				2
VN52	1	1	0				2
VN53	1	1	1	0			3
VN54	1	1	1	0			3
VN55	1	1	1	0			3
VN56	1	1	1	0			3
VN57	1	1	1	1	0		4
VN58	1	1	1	1	0		4
VN59	1	1	1	1	0		4
VN60	1	1	1	1	1	1	6
VN61	1	1	1	1	1	1	6
VN62	1	1	1	1	1	1	6
VN63	1	1	1	1	1	1	6
VN64	1	1	1	1	1	1	6
VN65	1	1	1	1	1	1	6
VN66	1	1	1	1	1	1	6
VN67	1	1	1	1	1	1	6
VN68	1	1	1	1	1	1	6
VN69	1	1	1	1	1	1	6
VN70	1	1	1	1	1	1	6
VN71	1	1	1	1	1	1	6
VN72	1	1	1	1	1	1	6
VN73	1	1	1	1	1	1	6
VN74	1	1	1	1	1	1	6
VN75	1	1	1	1	1	1	6
VN76	1	1	1	1	1	1	6
VN77	1	1	1	1	1	1	6
VN78	1	1	1	1	1	1	6
VN79	1	1	1	1	1	1	6
VN80	1	1	1	1	1	1	6
VN81	1	1	1	1	1	1	6
VN82	1	1	1	1	1	1	6
VN83	1	1	1	1	1	1	6
VN84	1	1	1	1	1	1	6
VN85	1	1	1	1	1	1	6
VN86	1	1	1	1	1	1	6
VN87	1	1	1	1	1	1	6
VN88	1	1	1	1	1	1	6
VN89	1	1	1	1	1	1	6
VN90	1	1	1	1	1	1	6
VN91	1	1	1	1	1	1	6
VN92	1	1	1	1	1	1	6
VN93	1	1	1	1	1	1	6
VN94	1	1	1	1	1	1	6
VN95	1	1	1	1	1	1	6
VN96	1	1	1	1	1	1	6
VN97	1	1	1	1	1	1	6
VN98	1	1	1	1	1	1	6
VN99	1	1	1	1	1	1	6
VN100	1	1	1	1	1	1	6
VN101	1	1	1	1	1	1	6
VN102	1	1	1	1	1	1	6
VN103	1	1	1	1	1	1	6
VN104	1	1	1	1	1	1	6
BEL105	1						1
BEL106	1						1
BEL107	1	1	0				2
BEL108	1	1	0				2
BEL109	1	1	0				2
BEL110	1	1	0				2
BEL111	1	1	0				2
BEL112	1	1	0				2
BEL113	1	1	0				2
BEL114	1	1	0				2
BEL115	1	1	0				2
BEL116	1	1	0				2
BEL117	1	1	0				2
BEL118	1	1	1	0			3
BEL119	1	1	1	0			3
BEL120	1	1	1	0			3
BEL121	1	1	1	0			3
BEL122	1	1	1	0			3
BEL123	1	1	1	0			3
BEL124	1	1	1	0			3
BEL125	1	1	1	1	0		4
BEL126	1	1	1	1	0		4
BEL127	1	1	1	1	0		4
BEL128	1	1	1	1	0		4
BEL129	1	1	1	1	0		4
BEL130	1	1	1	1	1	0	5
BEL131	1	1	1	1	1	0	5
BEL132	1	1	1	1	1	0	5
BEL133	1	1	1	1	1	1	6
BEL134	1	1	1	1	1	1	6
BEL135	1	1	1	1	1	1	6
BEL136	1	1	1	1	1	1	6
BEL137	1	1	1	1	1	1	6
BEL138	1	1	1	1	1	1	6
BEL139	1	1	1	1	1	1	6
BEL140	1	1	1	1	1	1	6
BEL141	1	1	1	1	1	1	6
BEL142	1	1	1	1	1	1	6
BEL143	1	1	1	1	1	1	6
BEL144	1	1	1	1	1	1	6
BEL145	1	1	1	1	1	1	6
BEL146	1	1	1	1	1	1	6
BEL147	1	1	1	1	1	1	6
BEL148	1	1	1	1	1	1	6
BEL149	1	1	1	1	1	1	6
BEL150	1	1	1	1	1	1	6
BEL151	1	1	1	1	1	1	6
BEL152	1	1	0				2
BEL153	1	1	1	0			3
BEL154	1	1	1	1	0		4
BEL155	1	1	1	1	0		4
BEL156	1	1	1	1	0		4
BEL157	1	1	1	1	0		4
BEL158	1	1	1	1	1	0	5
BEL159	1	1	1	1	1	0	5
BEL160	1	1	1	1	1	0	5
BEL161	1	1	1	1	1	1	6
BEL162	1	1	1	1	1	1	6
BEL163	1	1	1	1	1	1	6
BEL164	1	1	1	1	1	1	6
BEL165	1	1	1	1	1	1	6
BEL166	1	1	1	1	1	1	6
BEL167	1	1	1	1	1	1	6
BEL168	1	1	1	1	1	1	6
BEL169	1	1	1	1	1	1	6
BEL170	1	1	1	1	1	1	6
BEL171	1	1	1	1	1	1	6
BEL172	1	1	1	1	1	1	6
BEL173	1	1	1	1	1	1	6
BEL174	1	1	1	1	1	1	6
BEL175	1	1	1	1	1	1	6
BEL176	1	1	1	1	1	1	6
BEL177	1	1	1	1	1	1	6
BEL178	1	1	1	1	1	1	6
BEL179	1	1	1	1	1	1	6
BEL180	1	1	1	1	1	1	6
BEL181	1	1	1	1	1	1	6
BEL182	1	1	1	1	1	1	6
BEL183	1	1	1	1	1	1	6
BEL184	1	1	1	1	1	1	6
BEL185	1	1	1	1	1	1	6
BEL186	1	1	1	1	1	1	6
BEL187	1	1	1	1	1	1	6
BEL188	1	1	1	1	1	1	6
BEL189	1	1	1	1	1	1	6
BEL190	1	1	1	1	1	1	6
BEL191	1	1	1	1	1	1	6
BEL192	1	1	1	1	1	1	6
BEL193	1	1	1	1	1	1	6
BEL194	1	1	1	1	1	1	6
BEL195	1	1	1	1	1	1	6
BEL196	1	1	1	1	1	1	6
BEL197	1	1	1	1	1	1	6
BEL198	1	1	1	1	1	1	6
BEL199	1	1	1	1	1	1	6
BEL200	1	1	1	1	1	1	6
BEL201	1	1	1	1	1	1	6
BEL202	1	1	1	1	1	1	6
BEL203	1	1	1	1	1	1	6
BEL204	1	1	1	1	1	1	6
BEL205	1	1	1	1	1	1	6
BEL206	1	1	1	1	1	1	6
BEL207	1	1	1	1	1	1	6
BEL208	1	1	1	1	1	1	6
