# Supplementary material for: Transparent number-naming system gives only limited advantage for preschooler's numerical development: Comparisons of Vietnamese and French-speaking children
Source: PLoS One. 2020 Dec 7;15(12):e0243472. doi: 10.1371/journal.pone.0243472 (PMC7721146; doi:10.1371/journal.pone.0243472)
Supplement: S5 Data — (XLSX) [file pone.0243472.s006.xlsx]

## Sheet: S5 NW.Comparaison data
ID	Trial5-6	Trial8-9	Trial2-3	Trial8-7	Trial4-3	Trial5-4	Trial2-5	Trial9-6	Trial8-5	Trial7-4	Trial4-7	Trial6-9	Trial10-11	Trial16-15	Trial19-18	Trial16-17	Trial18-17	Trial13-14	Trial18-15	Trial19-16	Trial11-14	Trial15-18	Trial17-14	Trial16-19	NWCom.CR	D1Small	D3small	D1large	D3large
VN1	1	1	1	1	1	0	1	0	0	0	1	1	1	0	0	1	0	1	0	0	0	0	0	1	12	5	3	3	1
VN2	0	1	0	1	1	0	1	1	1	1	0	0	0	0	1	0	1	0	0	1	0	0	0	1	11	3	4	2	2
VN3	0	0	1	1	0	0	0	1	0	1	0	1	1	0	1	0	0	1	0	0	0	1	0	1	10	2	3	3	2
VN4	0	1	0	0	0	1	0	1	1	0	1	1	0	0	1	1	0	1	1	1	0	1	0	0	12	2	4	3	3
VN5	0	0	1	1	0	0	0	1	0	1	0	1	0	1	0	1	1	1	0	0	1	0	1	1	12	2	3	4	3
VN6	1	1	1	1	1	0	0	1	0	0	1	1	0	1	1	1	1	1	1	1	1	0	1	1	18	5	3	5	5
VN7	0	1	0	1	0	0	1	0	1	1	1	1	0	0	1	1	1	0	0	1	1	0	1	1	14	2	5	3	4
VN8	1	1	0	1	0	0	0	1	1	0	1	1	1	1	0	1	0	1	0	0	1	1	0	1	14	3	4	4	3
VN9	1	1	0	0	0	0	1	0	0	0	1	1	1	0	0	1	0	1	0	0	1	1	0	1	11	2	3	3	3
VN10	0	1	1	1	1	0	1	0	1	0	0	0	0	0	1	1	0	1	0	0	1	0	1	0	11	4	2	3	2
VN11	0	0	1	0	0	1	1	0	0	1	1	1	0	0	0	0	1	0	0	1	0	1	0	1	10	2	4	1	3
VN12	0	1	1	0	0	0	0	0	1	1	1	0	1	1	1	1	0	0	0	0	0	1	0	1	11	2	3	4	2
VN13	0	0	0	1	1	1	0	1	1	0	0	1	1	0	0	0	1	1	1	1	1	1	0	0	13	3	3	3	4
VN14	1	1	0	0	0	1	0	0	0	1	0	0	1	1	1	0	0	0	1	0	0	1	0	0	9	3	1	3	2
VN15	0	0	0	1	1	1	0	1	1	1	0	0	0	1	1	0	1	0	1	1	0	0	1	0	12	3	3	3	3
VN16	1	0	0	1	1	1	0	1	1	1	0	0	1	1	1	0	1	0	1	1	0	0	1	0	14	4	3	4	3
VN17	0	1	1	1	0	1	1	0	1	1	1	0	0	0	0	1	0	1	0	0	0	1	0	1	12	4	4	2	2
VN18	1	0	1	0	0	1	1	0	0	0	1	1	1	0	0	1	1	1	1	0	0	1	0	1	13	3	3	4	3
VN19	1	1	0	1	1	0	1	0	1	0	0	0	1	1	0	1	0	1	0	0	1	1	1	1	14	4	2	4	4
VN20	1	1	1	0	0	0	1	0	1	0	1	1	1	1	0	1	0	1	0	0	1	1	0	1	14	3	4	4	3
VN21	0	1	0	1	0	1	1	0	1	1	0	1	0	0	1	1	1	1	0	1	0	1	0	0	13	3	4	4	2
VN22	0	0	0	0	0	0	1	1	0	1	0	1	0	0	0	0	0	1	0	1	1	0	1	0	8	0	4	1	3
VN23	0	1	0	1	0	0	0	1	1	0	1	1	0	1	1	1	0	0	0	1	1	1	1	1	14	2	4	3	5
VN24	0	0	0	1	1	1	0	0	0	1	0	1	0	1	1	0	1	0	1	1	0	1	0	0	11	3	2	3	3
VN25	1	1	1	0	1	0	0	1	0	0	0	0	0	1	0	1	0	1	1	0	1	0	0	0	10	4	1	3	2
VN26	1	1	1	1	0	0	1	0	0	1	1	1	1	0	0	1	0	1	0	0	1	1	0	1	14	4	4	3	3
VN27	0	1	0	0	1	1	1	1	0	1	1	1	0	1	0	0	0	1	0	0	0	1	1	0	12	3	5	2	2
VN28	0	1	0	0	1	0	1	1	1	1	1	1	1	1	0	0	0	0	1	1	1	1	0	1	15	2	6	2	5
VN29	1	1	1	1	1	0	0	1	0	0	0	0	1	1	1	1	0	1	1	0	1	0	1	0	14	5	1	5	3
VN30	1	1	0	1	1	1	0	0	0	1	1	1	0	0	1	1	0	1	0	1	1	1	1	1	16	5	3	3	5
VN31	1	0	1	1	1	0	1	0	0	0	0	0	0	0	0	0	1	0	1	0	1	1	0	0	9	4	1	1	3
VN32	1	1	1	1	1	0	1	1	1	0	1	1	1	1	0	1	1	1	1	1	1	1	1	1	21	5	5	5	6
VN33	0	1	1	0	0	1	1	0	1	1	0	1	1	0	1	0	1	0	0	0	1	1	1	1	9	4	0	3	2
VN34	1	1	1	1	1	1	1	1	1	1	1	1	1	1	1	1	1	1	1	1	1	1	1	1	24	6	6	6	6
VN35	1	0	1	1	0	1	1	0	1	1	1	1	0	1	0	0	1	0	0	1	1	1	0	1	15	4	5	2	4
VN36	1	1	0	0	0	0	1	0	0	0	1	1	1	0	1	1	0	1	0	0	1	1	0	1	12	2	3	4	3
VN37	1	1	1	0	0	0	1	0	0	0	1	1	1	0	0	1	0	1	0	0	1	1	0	1	12	3	3	3	3
VN38	1	0	1	0	0	1	1	0	0	1	1	1	0	1	0	0	1	0	0	1	0	1	0	1	12	3	4	2	3
VN39	1	1	1	0	0	1	1	1	1	1	1	1	1	0	1	1	1	1	0	1	1	1	1	1	20	4	6	5	5
VN40	1	1	0	0	1	0	1	1	0	0	0	0	0	1	1	1	0	0	0	0	1	0	1	0	10	3	2	3	2
VN41	1	1	1	1	1	0	0	1	0	0	0	0	1	1	1	1	0	1	1	0	1	0	1	0	14	5	1	5	3
VN42	1	1	1	0	0	0	1	1	1	1	1	1	1	1	1	1	1	0	0	0	1	1	1	1	18	3	6	5	4
VN43	1	1	1	0	1	0	1	1	0	0	0	1	0	0	1	0	0	1	0	1	1	0	0	1	12	4	3	2	3
VN44	0	0	1	1	0	1	1	1	1	0	0	1	0	0	1	0	1	0	1	1	0	0	1	1	13	3	4	2	4
VN45	1	1	1	1	1	1	1	1	1	1	1	1	1	1	1	1	1	1	1	1	1	1	1	1	24	6	6	6	6
VN46	1	1	0	1	1	1	0	0	0	1	1	0	1	1	1	1	1	1	1	0	0	1	0	1	16	5	2	6	3
VN47	0	0	1	0	0	1	1	0	1	1	1	1	0	0	0	0	1	0	0	1	0	1	0	1	11	2	5	1	3
VN48	1	1	1	1	1	0	1	1	1	1	0	1	1	0	1	1	1	1	1	1	1	1	1	1	21	5	5	5	6
VN49	1	1	1	1	1	1	1	1	1	1	1	1	1	1	0	1	1	1	1	1	1	1	1	1	23	6	6	5	6
VN50	1	1	1	1	1	1	1	1	1	1	1	1	0	0	0	1	1	1	0	1	0	1	1	1	19	6	6	3	4
VN51	0	0	0	0	1	1	1	1	0	1	0	0	0	1	1	0	1	0	1	1	0	0	1	1	12	2	3	3	4
VN52	0	0	1	0	0	1	1	1	0	0	1	0	0	0	1	1	0	0	1	1	0	1	0	0	10	2	3	2	3
VN53	1	0	1	1	0	1	0	1	0	0	0	1	0	1	0	0	0	1	1	0	1	1	0	0	11	4	2	2	3
VN54	0	1	1	1	0	0	0	1	0	1	0	0	1	0	0	1	1	1	0	0	1	0	1	1	12	3	2	4	3
VN55	1	0	1	1	1	0	1	0	1	0	0	0	1	1	0	1	1	1	1	1	1	0	0	1	15	4	2	5	4
VN56	1	0	1	0	1	1	1	1	1	1	1	1	1	1	0	1	1	0	0	1	0	1	1	1	18	4	6	4	4
VN57	0	0	0	0	0	1	0	1	0	0	0	0	1	0	1	1	0	1	0	0	0	1	0	0	7	1	1	4	1
VN58	1	1	1	0	1	1	1	1	1	1	1	1	1	1	1	1	1	1	1	1	1	1	1	1	23	5	6	6	6
VN59	1	0	1	0	1	1	1	0	1	1	1	1	1	1	0	1	1	1	1	0	1	1	1	1	19	4	5	5	5
VN60	0	0	1	0	1	1	1	1	1	1	1	0	0	0	1	0	0	0	1	1	1	0	0	1	13	3	5	1	4
VN61	1	0	0	1	0	0	0	1	0	0	1	1	0	0	0	0	1	0	1	1	1	0	1	0	10	2	3	1	4
VN62	1	0	1	1	0	0	0	1	0	1	0	1	1	0	0	0	1	1	1	0	1	0	0	1	12	3	3	3	3
VN63	1	1	1	1	0	0	1	1	1	1	1	1	1	1	0	0	0	1	0	1	0	1	0	1	16	4	6	3	3
VN64	1	1	1	0	1	1	1	1	1	1	1	1	1	1	1	1	1	1	1	0	1	1	1	1	22	5	6	6	5
VN65	1	1	1	1	1	1	1	1	1	1	1	1	1	1	1	1	1	1	1	1	1	1	1	1	24	6	6	6	6
VN66	1	0	1	1	1	1	1	1	1	1	1	1	1	1	1	1	1	1	1	1	1	1	1	0	22	5	6	6	5
VN67	0	1	1	0	1	0	0	1	0	0	1	1	1	1	0	0	0	0	0	0	0	1	1	0	10	3	3	2	2
VN68	1	1	1	1	1	1	1	1	1	1	1	0	0	1	1	1	0	0	0	1	1	1	1	1	19	6	5	3	5
VN69	1	0	1	1	1	1	1	0	1	1	1	1	1	0	0	1	1	1	1	1	1	1	1	1	20	5	5	4	6
VN70	1	1	0	1	1	1	1	1	1	1	1	1	1	1	1	1	1	1	1	1	1	1	1	0	22	5	6	6	5
VN71	1	1	1	1	1	0	1	1	0	0	0	1	1	1	1	1	0	1	1	0	1	0	0	0	15	5	3	5	2
VN72	0	1	1	0	0	1	1	1	0	0	1	1	1	0	0	1	0	1	1	0	1	1	0	1	14	3	4	3	4
VN73	1	1	1	0	0	0	1	1	1	0	1	0	1	0	0	1	1	1	1	0	1	1	0	1	15	3	4	4	4
VN74	1	1	1	1	1	0	0	1	0	0	0	0	1	1	1	1	0	0	1	0	1	0	1	0	13	5	1	4	3
VN75	0	1	1	1	1	1	0	1	0	0	0	1	0	0	1	0	1	0	0	1	1	0	0	1	12	5	2	2	3
VN76	1	0	1	0	1	0	1	1	1	1	1	0	0	0	0	1	0	1	0	1	1	1	0	0	13	3	5	2	3
VN77	1	1	1	1	0	1	0	1	1	1	1	1	1	1	1	0	1	1	0	0	1	0	0	1	17	5	5	5	2
VN78	1	1	1	0	1	1	1	1	1	1	0	0	1	0	1	1	1	1	0	1	1	1	1	1	19	5	4	5	5
VN79	1	0	1	0	0	1	0	0	1	1	1	1	1	1	0	0	1	0	1	0	0	1	0	1	13	3	4	3	3
VN80	1	1	1	1	0	0	1	1	1	0	0	1	1	1	0	0	1	1	1	0	1	0	1	0	15	4	4	4	3
VN81	1	0	1	1	1	1	1	1	1	1	1	1	1	1	1	0	1	1	1	1	0	1	1	1	21	5	6	5	5
VN82	1	1	1	1	1	0	0	1	0	0	0	0	1	1	1	1	0	1	1	0	1	0	1	0	14	5	1	5	3
VN83	0	0	0	1	1	1	0	1	1	1	0	0	0	1	1	0	1	0	1	1	0	0	1	0	12	3	3	3	3
VN84	1	1	1	1	0	1	0	1	1	0	0	0	1	1	0	0	1	0	1	1	0	0	1	0	13	5	2	3	3
VN85	1	1	0	1	1	1	1	1	1	1	1	1	0	1	1	1	0	1	1	0	1	1	1	0	19	5	6	4	4
VN86	1	0	1	0	0	0	0	1	0	1	0	0	1	1	0	1	0	0	1	0	1	0	1	0	10	2	2	3	3
VN87	1	1	1	0	1	0	0	1	1	0	0	1	1	0	0	0	1	1	1	0	0	1	1	0	13	4	3	3	3
VN88	0	0	0	0	0	1	1	0	1	1	1	1	0	0	0	0	1	0	0	1	0	1	0	1	10	1	5	1	3
VN89	1	1	1	1	1	1	1	0	1	1	1	0	1	1	1	1	0	1	0	1	1	1	1	1	20	6	4	5	5
VN90	1	1	1	1	1	1	1	1	1	1	1	1	1	1	1	1	1	1	1	1	1	1	1	1	24	6	6	6	6
VN91	1	0	1	1	1	1	1	0	1	1	1	1	1	1	0	0	0	1	0	0	0	0	1	0	14	5	5	3	1
VN92	0	1	1	0	1	0	0	1	0	0	1	0	1	0	1	1	0	0	1	0	1	0	0	0	10	3	2	3	2
VN93	1	1	1	1	1	1	1	1	1	1	1	1	0	1	1	1	1	1	1	1	1	1	1	1	23	6	6	5	6
VN94	1	1	1	1	1	1	1	1	1	1	1	1	1	1	1	1	1	1	1	1	1	1	1	1	24	6	6	6	6
VN95	1	1	1	1	1	1	1	1	1	1	1	1	1	1	0	1	1	1	1	0	1	1	1	1	22	6	6	5	5
VN96	1	1	1	1	1	1	1	1	1	1	1	1	0	1	1	1	1	0	1	1	1	1	1	1	22	6	6	4	6
VN97	1	1	1	0	0	1	1	1	0	1	1	1	0	1	1	0	0	0	0	0	0	0	0	0	11	4	5	2	0
VN98	1	1	0	1	1	0	1	0	0	1	1	0	1	0	0	1	0	1	1	1	1	1	1	0	15	4	3	3	5
VN99	1	0	1	0	1	1	1	1	1	1	1	0	1	1	1	1	0	1	0	0	1	0	1	1	17	4	5	5	3
VN100	0	0	0	1	1	1	0	1	1	1	0	0	0	1	1	0	1	0	1	1	0	0	1	0	17	5	5	4	3
VN101	1	1	1	0	1	1	1	1	1	1	1	1	1	1	1	1	0	1	0	1	1	1	1	1	21	5	6	5	5
VN102	1	0	1	1	1	1	1	1	1	1	1	1	1	0	1	1	1	1	1	0	0	0	1	0	18	5	6	5	2
VN103	1	1	1	0	1	1	1	1	1	1	1	1	1	1	1	1	1	0	1	1	1	1	1	1	22	5	6	5	6
VN104	1	0	0	0	0	1	1	1	0	0	0	0	1	1	0	0	1	0	1	0	0	1	0	0	24	6	6	6	6
BEL105	0	1	0	0	0	0	1	0	1	0	1	1	1	0	0	1	1	1	0	0	1	1	1	1	13	3	2	4	4
BEL106	1	0	0	1	1	1	1	1	0	1	1	0	1	1	0	0	1	0	1	1	0	0	1	0	14	4	5	3	3
BEL107	1	1	1	1	1	0	0	1	0	0	0	0	1	0	1	1	0	1	1	0	1	0	1	0	13	4	3	4	2
BEL108	1	1	1	0	1	0	1	0	0	1	0	0	0	1	0	1	1	0	0	0	0	1	0	0	10	2	2	2	4
BEL109	1	1	1	1	0	1	1	0	1	0	1	0	0	1	1	0	1	0	0	0	1	0	0	0	12	3	4	4	1
BEL110	0	1	0	0	1	1	1	0	0	1	0	0	0	1	0	1	0	1	0	0	0	1	0	1	10	1	2	3	4
BEL111	0	1	0	1	0	0	1	1	0	0	0	1	1	0	0	1	0	1	0	1	1	0	1	1	12	3	3	3	3
BEL112	0	1	0	0	1	0	1	0	0	0	1	0	1	0	0	0	0	1	1	0	0	0	0	1	8	3	2	1	2
BEL113	1	1	1	1	1	1	1	1	1	1	1	0	1	1	1	1	0	1	1	0	1	0	0	0	18	6	5	6	3
BEL114	0	0	1	1	1	1	1	1	1	1	1	1	0	0	1	0	0	1	1	0	0	1	1	0	15	5	3	6	3
BEL115	1	1	1	0	1	0	1	0	0	0	0	0	0	0	0	0	0	0	0	1	1	1	0	1	9	2	2	3	2
BEL116	0	0	0	1	0	1	0	0	0	0	1	0	0	0	0	1	0	1	0	0	1	0	1	1	8	0	3	3	2
BEL117	1	1	0	0	1	0	1	0	0	1	1	1	0	0	0	1	1	0	1	1	0	0	0	0	11	2	3	1	5
BEL118	1	1	1	1	0	0	1	0	1	0	1	1	1	0	0	1	0	1	0	0	1	0	1	1	14	4	4	3	3
BEL119	0	1	1	1	0	0	1	1	0	1	1	0	1	0	1	1	1	1	0	0	1	1	1	1	16	4	3	8	4
BEL120	0	0	1	0	0	0	1	0	0	0	1	0	0	1	1	1	0	0	0	0	1	1	0	1	9	2	2	3	2
BEL121	1	1	1	0	1	0	1	0	1	0	1	1	1	0	1	0	0	1	1	0	1	0	1	0	14	5	3	4	2
BEL122	1	1	1	0	0	0	1	0	0	0	1	1	1	0	0	1	0	0	1	1	0	1	0	0	11	4	3	2	2
BEL123	1	0	0	0	0	0	0	0	1	0	0	1	1	1	0	1	0	1	1	0	1	1	0	1	10	3	3	1	3
BEL124	1	1	1	1	0	0	1	0	0	1	1	1	1	0	1	1	1	1	1	0	1	0	0	1	16	4	4	5	5
BEL125	1	0	0	0	1	1	1	0	0	0	1	1	1	0	1	1	0	1	0	0	1	0	1	1	0	0	0	0	0
BEL126	1	0	1	1	1	1	1	1	0	0	1	1	0	0	0	0	1	1	1	1	0	1	0	0	14	4	5	2	3
BEL127	1	0	1	0	0	1	0	0	0	0	0	0	0	0	1	0	1	1	1	0	0	1	1	0	9	2	2	4	1
BEL128	1	0	1	0	0	1	1	1	1	1	1	0	0	0	1	1	1	1	1	0	0	0	1	0	14	5	3	5	3
BEL129	0	0	1	1	1	1	0	1	1	1	0	0	0	1	1	0	1	0	1	1	0	0	1	0	13	4	3	3	3
BEL130	0	1	1	1	1	0	1	1	0	0	1	0	0	0	1	1	0	0	0	1	1	0	1	0	12	3	3	7	2
BEL131	1	0	1	1	0	1	0	0	0	0	1	1	0	1	0	1	0	1	0	0	1	1	0	1	12	1	5	3	3
BEL132	1	1	1	1	0	0	0	1	0	1	0	1	1	1	1	0	1	1	1	0	1	1	1	1	17	4	4	5	4
BEL133	1	1	1	1	1	1	1	1	0	0	1	0	1	0	1	0	1	1	1	0	1	1	0	1	17	5	4	5	3
BEL134	1	1	1	1	1	1	1	0	1	1	1	1	1	1	0	0	0	1	0	1	0	1	1	1	18	4	6	5	4
BEL135	0	1	1	1	1	1	1	0	0	1	1	0	1	0	1	0	1	1	0	1	0	1	1	0	15	3	4	5	3
BEL136	1	1	1	1	1	1	1	1	1	1	1	0	0	0	1	1	0	1	0	0	0	1	0	0	15	4	4	5	3
BEL137	0	1	1	1	0	0	1	1	0	1	0	1	0	0	0	0	1	1	0	1	1	0	0	1	12	3	3	2	4
BEL138	1	0	0	1	1	1	1	1	0	0	0	1	0	0	1	0	1	1	1	1	1	0	1	0	14	3	4	4	3
BEL139	0	1	1	0	1	0	1	0	1	1	0	0	1	0	1	1	0	1	1	1	0	1	1	0	14	5	2	4	3
BEL140	1	0	1	1	1	0	1	0	1	0	0	1	0	1	1	1	0	1	1	0	0	1	0	1	36	9	9	13	9
BEL141	1	0	1	0	0	1	0	1	0	0	0	1	1	1	0	0	1	1	1	0	0	1	0	0	11	4	3	2	2
BEL142	1	0	0	1	1	1	0	0	0	1	0	1	1	1	1	1	0	1	0	0	0	0	1	0	12	1	4	3	4
BEL143	1	1	1	1	1	1	1	1	1	1	1	1	1	0	1	0	1	0	1	1	0	0	1	1	20	6	4	4	5
BEL144	0	0	0	1	0	0	0	0	0	1	0	0	1	0	0	0	1	0	0	0	0	0	1	0	6	1	1	1	3
BEL145	0	1	1	1	1	1	1	0	0	1	1	0	1	0	1	0	1	1	0	1	0	1	1	0	15	3	4	5	3
BEL146	0	1	0	0	1	1	1	0	1	0	1	0	0	0	1	1	0	0	0	1	0	1	0	0	10	2	2	4	2
BEL147	1	0	1	0	1	1	1	1	1	0	1	1	1	1	0	0	0	1	1	1	1	1	0	1	17	6	5	3	3
BEL148	1	0	1	1	1	1	1	1	0	0	1	1	0	0	0	0	1	1	1	1	0	1	0	0	14	4	5	2	3
BEL149	1	0	1	0	1	0	1	0	0	1	1	1	1	1	0	0	0	1	0	0	0	1	0	1	12	3	4	1	4
BEL150	1	1	1	0	1	0	1	1	1	0	1	1	1	0	0	1	0	1	1	0	1	1	1	1	17	6	3	6	4
BEL151	1	0	1	0	0	1	1	0	1	1	0	0	0	0	0	1	1	0	1	1	0	1	0	1	12	4	2	2	4
BEL152	1	1	1	1	1	1	1	1	1	1	1	1	1	0	1	0	0	1	0	1	1	1	1	0	20	5	5	6	3
BEL153	0	1	1	1	1	1	0	0	1	1	1	0	0	1	0	0	1	0	1	1	0	0	1	0	13	3	4	4	3
BEL154	1	0	1	1	1	1	1	1	1	1	0	1	0	1	1	1	1	0	1	1	1	0	1	1	19	5	4	4	6
BEL155	1	1	1	0	1	1	1	0	1	0	1	0	1	1	0	1	0	1	1	1	1	1	0	1	17	5	5	5	3
BEL156	1	1	1	0	0	1	1	1	1	1	1	1	1	1	1	0	1	0	1	1	0	1	1	1	19	6	4	5	4
BEL157	0	0	0	1	1	1	1	0	1	1	0	1	1	1	0	0	1	1	0	1	0	0	0	1	13	3	4	1	5
BEL158	0	0	1	1	1	1	1	1	0	0	0	0	0	0	1	1	0	1	0	1	0	1	0	0	11	3	3	3	2
BEL159	1	0	1	1	0	0	0	1	0	0	0	0	1	0	1	0	0	1	1	0	1	0	1	0	10	4	3	3	0
BEL160	0	0	1	0	0	0	1	1	1	1	1	0	1	1	0	0	0	0	1	1	1	0	0	0	11	6	3	1	1
BEL161	1	0	1	1	1	1	1	1	1	1	1	1	0	1	1	1	0	0	1	1	1	1	1	0	19	5	5	5	4
BEL162	1	1	1	1	1	1	1	1	1	1	1	1	1	1	0	1	1	0	1	1	1	1	1	1	22	6	5	7	6
BEL163	1	1	0	0	0	1	1	1	0	1	0	1	1	0	0	1	1	0	0	1	0	1	0	1	13	3	2	3	5
BEL164	1	0	1	1	1	1	1	1	1	1	1	1	1	1	0	1	0	1	0	1	1	0	0	0	17	5	6	2	4
BEL165	1	1	1	0	1	1	1	1	0	1	1	1	1	0	0	1	1	0	1	1	1	1	0	0	17	5	3	4	5
BEL166	1	0	1	0	1	0	0	1	0	0	1	1	1	1	0	0	1	1	1	1	0	1	0	0	13	4	5	1	3
BEL167	1	1	1	0	0	1	1	1	1	0	0	1	1	0	0	0	1	1	1	0	1	1	1	1	16	6	2	7	3
BEL168	1	1	1	1	1	1	1	1	1	1	1	1	1	1	0	1	1	1	1	1	0	1	1	1	22	6	6	4	6
BEL169	0	1	1	1	1	1	1	1	1	1	1	1	1	1	1	0	0	0	0	0	0	0	0	1	15	5	3	3	4
BEL170	1	0	0	1	1	1	1	1	0	0	1	1	1	1	1	1	0	1	1	0	1	1	0	1	17	4	5	4	4
BEL171	1	1	1	1	1	1	1	1	1	1	0	1	1	1	1	1	1	1	0	1	1	1	1	1	22	5	5	6	6
BEL172	0	0	1	1	1	1	1	1	1	1	1	1	1	1	0	0	0	1	1	1	0	1	1	1	18	6	5	3	4
BEL173	1	1	1	1	1	1	1	1	1	1	1	1	1	0	1	0	0	1	0	0	1	1	0	1	18	5	4	5	4
BEL174	0	0	1	1	1	1	1	0	0	1	1	0	1	1	0	0	0	0	1	0	1	0	0	1	12	4	3	2	3
BEL175	0	1	1	0	1	1	1	1	1	1	1	1	1	1	1	1	0	1	1	1	1	1	1	1	21	6	4	6	5
BEL176	1	1	1	0	1	0	1	1	1	0	1	1	1	0	0	0	0	1	0	1	1	1	0	1	15	5	4	3	3
BEL177	1	0	1	1	1	1	1	1	1	1	1	1	1	1	1	1	0	1	1	1	1	0	1	1	21	6	6	4	5
BEL178	1	1	1	1	1	1	1	1	1	1	1	1	1	1	1	1	1	1	1	1	1	1	1	1	24	6	6	6	6
BEL179	1	1	1	1	1	1	1	1	1	1	1	1	1	1	0	0	1	1	0	0	1	1	0	0	19	5	5	4	4
BEL180	1	1	1	1	1	1	1	1	1	1	0	1	1	1	0	0	1	1	1	0	1	0	1	1	19	6	4	4	5
BEL181	1	1	1	0	1	1	1	1	1	1	1	1	1	0	0	1	1	0	1	1	0	0	1	1	18	6	3	3	6
BEL182	0	1	1	1	1	0	1	1	1	1	1	1	1	1	1	1	1	1	0	1	1	1	0	1	21	5	5	4	6
BEL183	1	0	1	1	1	0	0	1	0	1	0	0	1	1	1	1	0	1	0	1	1	0	1	0	14	3	5	3	3
BEL184	1	0	1	0	1	1	1	1	0	1	0	1	1	1	1	0	1	1	0	0	0	0	1	1	15	4	3	5	5
BEL185	1	0	1	1	1	1	1	1	1	0	1	0	1	1	0	0	0	0	1	1	1	0	0	1	15	6	5	2	2
BEL186	1	1	1	0	1	1	1	0	1	0	1	0	0	1	0	1	1	0	1	1	1	0	1	0	15	4	4	4	3
BEL187	1	1	1	0	1	1	1	0	1	1	1	1	1	1	1	1	1	0	1	1	1	1	1	1	21	5	4	9	6
BEL188	1	1	1	0	1	0	1	1	1	1	1	1	0	1	0	0	1	0	1	1	1	0	0	1	17	5	4	2	5
BEL189	1	0	1	1	1	1	1	0	1	1	1	1	1	0	0	0	1	0	1	0	1	0	0	0	14	5	3	3	4
BEL190	0	1	1	1	1	1	1	1	1	1	1	1	1	1	1	0	0	1	1	1	1	1	0	0	19	6	5	5	3
BEL191	1	1	1	1	1	1	1	1	1	1	1	1	1	1	0	0	1	1	1	1	1	1	1	0	21	6	6	5	4
BEL192	1	1	1	1	1	1	1	1	1	1	1	1	1	1	0	0	1	1	1	1	1	1	0	1	21	6	6	4	5
BEL193	1	1	1	0	1	1	1	1	1	1	1	0	1	0	1	1	0	1	1	1	1	1	1	0	19	6	4	6	3
BEL194	1	0	1	1	1	1	1	1	1	1	1	1	1	0	1	1	1	1	1	1	1	1	1	1	22	6	5	5	6
BEL195	0	1	1	0	0	1	1	0	0	1	1	0	1	0	1	0	0	1	1	0	0	1	0	0	11	4	2	4	1
BEL196	1	1	1	0	0	1	1	0	1	1	1	1	1	0	0	1	0	1	0	0	1	1	0	0	14	4	3	4	3
BEL197	1	0	1	0	1	1	1	0	0	1	1	0	1	0	0	1	0	1	0	0	1	1	0	0	12	3	3	3	3
BEL198	1	1	1	1	1	1	1	1	1	0	0	1	0	1	1	0	0	1	1	0	0	0	0	0	14	5	4	3	2
BEL199	1	1	1	1	1	1	1	1	1	1	1	1	1	1	1	0	1	1	1	1	1	1	1	1	23	6	6	6	5
BEL200	1	1	1	1	1	1	1	1	1	1	1	1	1	0	1	1	0	0	1	1	0	1	1	1	21	6	4	5	5
BEL201	1	0	1	0	0	1	0	1	0	1	1	1	1	1	0	0	1	0	1	0	0	1	0	1	13	4	3	2	4
BEL202	1	1	1	0	0	1	1	1	1	1	1	1	0	0	1	0	1	0	1	1	0	1	0	1	17	5	3	4	4
BEL203	1	1	1	0	1	0	1	0	1	1	1	0	0	1	0	1	0	1	0	1	1	1	1	0	15	3	5	4	3
BEL204	1	1	1	1	1	1	1	1	1	1	1	1	1	0	0	1	1	1	0	0	1	1	0	0	18	5	4	5	5
BEL205	0	1	1	0	1	1	1	0	1	1	1	1	1	1	1	0	0	1	0	0	1	1	1	0	15	4	3	8	3
BEL206	1	1	1	1	1	1	1	1	1	1	1	1	1	1	1	1	0	0	0	0	1	1	1	0	19	5	4	9	4
BEL207	1	0	1	0	1	1	1	0	1	1	1	0	1	1	0	1	0	0	0	0	0	0	1	0	12	4	3	2	3
BEL208	1	1	1	1	1	1	1	1	1	1	1	1	1	0	1	0	1	1	1	1	1	1	0	0	20	6	5	7	4
