# Supplementary material for: Transparent number-naming system gives only limited advantage for preschooler's numerical development: Comparisons of Vietnamese and French-speaking children
Source: PLoS One. 2020 Dec 7;15(12):e0243472. doi: 10.1371/journal.pone.0243472 (PMC7721146; doi:10.1371/journal.pone.0243472)
Supplement: S6 Data — (XLSX) [file pone.0243472.s007.xlsx]

## Sheet: S6 Collection Comparison data 
ID	ANS1.2	ANS2.3	ANS3.4	ANS.4.5	ANS.5.6	ANS6.7	ANS.7.8	Total.CR.ANS	Items	ANS.trial1	ANS.trial2	ANS.trial3	ANS.trial4	ANS.trial5	ANS.trial6	ANS.trial7	ANS.trial8	ANS.trial9	ANS.trial10	ANS.trial11	ANS.trial12	ANS.trial13	ANS.trial14	ANS.trial15	ANS.trial16	ANS.trial17	ANS.trial18	ANS.trial19	ANS.trial20	ANS.trial21	ANS.trial22	ANS.trial23	ANS.trial24	ANS.trial25	ANS.trial26	ANS.trial27	ANS.trial28	ANS.trial29	ANS.trial30	ANS.trial31	ANS.trial32	ANS.trial33	ANS.trial34	ANS.trial35	ANS.trial36	ANS.trial37	ANS.trial38	ANS.trial39	ANS.trial40
VN1	4	4	3	5	3	3	5	27		1	0	0	0	0	1	0	0	1	0	0	1	0	0	0	1	0	0	0	1	1	0	1	0	0	1	0	1	1	0	0	1	1	1	0	1	1	0	1	0
VN2	4	5	5	4	5	6	2	31		1	1	0	1	1	0	0	1	1	0	1	1	1	0	1	1	1	1	1	1	0	0	0	0	1	1	1	1	0	0	1	1	0	1	1	1	0	0	0	0
VN3	3	4	4	4	4	4	4	27		1	0	1	1	0	0	1	1	0	0	0	1	0	0	0	1	0	0	0	1	1	0	1	0	1	0	0	1	1	0	0	1	1	1	0	1	1	0	0	1
VN4	3	1	5	4	4	4	4	25		0	1	1	1	0	0	1	1	0	0	0	1	0	0	0	1	0	0	0	1	1	0	1	0	0	1	1	0	0	1	1	0	0	0	1	0	0	1	0	1
VN5	5	4	3	5	4	4	3	28		1	0	0	0	1	1	0	0	1	1	1	0	1	1	1	0	1	1	1	0	0	1	0	1	1	0	1	0	0	1	1	0	0	0	1	0	1	1	0	1
VN6	6	5	6	5	4	6	3	35		1	0	1	1	1	1	1	0	0	1	1	1	0	1	1	0	1	1	1	1	0	1	0	1	1	0	1	1	0	1	1	0	0	0	1	0	0	1	1	1
VN7	6	4	6	5	6	5	4	36		1	1	1	0	1	0	1	1	1	0	1	1	1	1	0	1	0	1	0	1	1	1	1	1	0	0	0	1	0	1	0	1	1	1	1	1	0	1	0	1
VN8	3	4	7	4	5	3	3	29		0	0	1	1	1	0	1	0	0	1	1	1	0	1	1	1	1	1	1	0	0	1	0	0	1	0	0	0	0	1	1	1	0	0	1	0	0	1	0	1
VN9	5	3	2	5	3	5	2	25		1	0	0	0	0	0	0	0	0	1	0	0	0	1	0	0	0	1	1	0	0	0	0	1	0	1	1	1	0	0	1	0	1	0	1	0	1	1	1	1
VN10	4	4	2	4	3	5	3	25		1	1	0	0	1	0	0	0	0	1	0	0	1	0	1	1	1	0	1	1	0	1	1	1	1	1	1	1	0	0	0	0	1	0	0	0	1	1	0	0
VN11	5	5	3	6	5	4	3	31		1	1	1	0	1	1	0	1	0	0	1	0	1	1	1	0	1	1	1	0	0	1	0	1	1	0	0	1	1	0	0	1	1	1	1	0	0	1	0	1
VN12	3	3	4	5	3	2	5	25		0	0	1	0	0	1	1	0	0	1	0	0	0	1	0	0	0	1	0	0	1	1	1	1	0	0	0	0	1	1	0	0	1	0	0	0	1	1	1	1
VN13	6	1	4	4	2	4	6	27		1	1	0	1	1	0	0	0	1	1	1	0	0	0	0	0	1	0	0	0	0	0	0	1	0	1	0	1	1	1	1	0	0	0	0	0	1	1	1	1
VN14	3	4	5	5	4	4	5	30		0	0	1	0	1	0	0	1	0	1	1	1	1	1	1	0	1	1	0	1	1	1	0	1	1	1	0	1	1	1	1	0	0	0	1	0	0	1	0	0
VN15	7	7	4	5	3	5	2	33		1	1	0	0	0	1	1	0	0	1	0	0	0	1	1	1	1	1	0	1	0	0	0	1	1	1	1	1	0	0	1	1	1	1	1	1	0	0	0	1
VN16	4	5	3	4	5	6	3	30		1	1	0	1	1	0	0	1	1	0	1	1	1	0	1	1	1	0	1	1	0	0	0	0	1	1	1	1	0	0	1	1	0	1	1	1	0	1	0	0
VN17	4	5	3	4	5	1	5	27		0	0	1	0	0	1	0	1	0	1	0	1	0	0	1	1	1	1	0	0	1	1	1	1	0	0	0	0	0	0	1	1	1	1	0	0	0	0	0	0
VN18	8	7	8	4	7	4	6	44		1	1	1	0	1	0	1	1	0	1	0	1	0	0	1	1	1	1	0	1	1	1	1	1	1	1	0	1	1	1	1	1	0	1	1	1	0	1	1	1
VN19	7	3	5	4	5	3	7	34		1	1	0	1	1	0	0	1	1	0	1	0	1	0	1	1	1	0	1	0	1	1	1	1	0	0	0	0	1	1	0	0	1	0	0	0	1	1	1	1
VN20	4	4	5	4	3	4	4	28		1	1	0	0	1	1	1	1	1	1	1	0	0	1	0	0	0	1	0	0	1	1	0	0	1	1	1	1	1	1	0	0	0	0	0	0	0	0	0	0
VN21	8	4	5	4	6	5	5	37		1	1	0	0	0	1	1	1	1	0	1	1	1	0	1	1	1	0	1	1	0	0	0	0	1	1	1	1	0	0	1	1	0	0	0	0	0	1	1	1
VN22	5	5	3	4	3	4	4	28		0	1	1	1	0	0	0	1	0	1	0	0	0	0	0	1	0	0	0	1	1	0	1	0	0	1	0	1	1	1	0	0	0	1	0	1	1	0	1	0
VN23	2	5	3	4	5	6	2	27		0	0	0	1	1	0	0	1	1	0	1	1	1	0	1	1	1	0	1	1	0	0	0	0	1	1	1	1	0	0	1	1	0	1	1	1	0	0	0	0
VN24	6	4	7	4	4	6	3	34		1	0	1	1	1	0	1	1	0	1	0	1	1	1	0	1	1	1	1	0	0	1	0	1	0	0	1	1	0	1	1	0	0	1	1	1	1	1	1	1
VN25	4	6	3	4	3	4	5	29		1	0	1	0	0	1	1	0	0	1	0	1	0	1	1	1	0	0	1	1	1	1	0	1	1	0	1	1	1	0	0	0	1	1	0	1	0	1	0	0
VN26	7	3	5	2	5	4	4	30		1	1	0	1	1	0	0	1	1	0	1	1	1	0	1	1	1	0	1	1	0	0	0	1	0	0	0	0	0	0	1	1	0	0	0	0	0	1	1	1
VN27	7	7	4	3	8	5	6	40		1	1	0	1	1	0	0	1	1	0	1	1	1	0	1	1	1	0	1	0	1	1	1	1	1	0	1	1	0	0	1	1	0	1	1	1	0	1	1	1
VN28	4	4	4	4	4	4	4	28		1	0	0	0	1	1	0	0	1	1	1	0	1	1	1	0	1	1	1	0	0	1	0	1	1	0	1	0	0	1	1	0	0	0	1	0	0	1	0	1
VN29	2	5	3	6	6	3	4	29		0	0	1	0	0	1	0	0	1	1	1	0	0	1	1	1	1	0	1	0	0	1	1	1	0	0	1	0	1	1	1	0	1	0	1	1	0	0	0	1
VN30	4	4	4	3	4	4	4	27		1	0	0	0	1	0	0	0	1	1	1	0	1	1	1	0	1	1	1	0	0	1	0	1	1	0	1	0	0	1	1	0	0	0	1	0	0	1	0	1
VN31	5	4	7	4	4	3	5	32		1	1	0	0	1	1	1	0	0	1	1	1	0	1	1	1	1	1	0	1	1	1	1	1	1	0	0	1	0	1	1	0	1	0	0	0	0	1	0	0
VN32	7	5	5	4	2	5	2	30		1	0	1	1	1	0	1	1	1	0	1	1	0	1	1	0	0	1	0	0	1	1	1	1	0	0	0	1	0	1	0	0	0	1	1	1	1	1	0	1
VN33	7	7	5	7	5	7	5	43		1	1	1	1	1	1	0	1	1	1	1	0	0	1	1	1	1	1	0	1	1	1	0	1	1	1	1	1	1	1	1	0	1	1	0	1	1	1	1	1
VN34	5	5	3	5	6	3	6	33		0	0	1	0	0	1	1	0	0	1	0	0	0	0	1	1	1	0	1	1	1	1	1	1	0	0	0	1	1	1	1	0	1	1	1	1	0	1	0	1
VN35	7	7	6	6	4	4	2	36		1	1	1	1	1	1	0	1	0	0	1	1	0	1	1	1	1	0	0	1	0	0	0	1	1	0	0	0	0	1	1	0	1	1	0	1	1	0	1	1
VN36	2	6	4	5	1	2	3	23		1	1	1	0	0	1	1	0	0	1	1	0	1	0	1	0	0	1	0	0	1	1	0	1	1	0	0	0	1	1	0	0	0	1	1	1	0	0	0	0
VN37	6	6	4	5	3	6	3	33		1	1	1	0	0	1	0	1	0	1	0	0	0	1	0	1	1	1	0	1	1	1	0	0	1	1	1	1	0	0	0	1	0	1	1	1	0	1	1	1
VN38	2	6	4	6	2	4	6	30		1	0	1	0	1	1	0	0	1	1	1	0	1	1	1	0	0	0	0	0	1	0	0	1	1	1	1	0	1	1	1	1	1	0	0	1	0	1	1	1
VN39	5	7	4	4	6	5	3	34		1	1	0	1	1	0	0	1	1	1	1	1	1	1	0	0	0	1	0	1	0	1	1	0	1	1	0	0	0	0	1	0	0	1	1	1	0	0	0	1
VN40	6	6	5	5	5	5	3	35		1	1	1	0	1	1	1	1	1	0	1	1	1	1	0	1	1	1	0	1	1	1	1	1	1	0	0	1	0	0	0	0	0	1	0	1	1	1	0	1
VN41	6	5	5	6	6	4	3	35		1	1	1	0	1	0	1	1	0	0	1	1	0	1	1	1	1	0	0	0	1	1	1	1	1	1	1	0	0	0	1	1	0	1	1	1	1	1	1	1
VN42	7	4	4	7	4	6	5	37		1	1	1	0	0	1	0	1	1	1	1	1	0	1	0	1	1	0	1	1	0	0	0	0	1	1	1	1	1	1	0	0	1	0	0	0	1	1	1	1
VN43	8	8	6	5	5	5	5	42		1	1	1	0	1	1	0	1	1	1	1	1	0	1	1	1	1	1	0	1	1	1	0	1	1	0	1	1	0	1	1	0	0	1	1	1	0	1	1	1
VN44	3	2	5	4	2	3	3	22		0	0	0	1	1	0	0	1	1	0	1	1	0	1	0	0	0	1	0	0	1	0	0	0	1	1	0	0	1	1	0	0	1	1	0	0	0	0	0	0
VN45	8	3	5	4	5	3	7	35		1	1	0	1	1	0	0	1	1	0	1	1	1	0	1	1	1	0	0	0	1	1	1	1	0	0	0	0	1	1	0	0	1	0	0	0	1	1	1	1
VN46	5	5	5	5	4	5	3	32		1	0	1	0	1	1	0	1	0	1	0	0	1	1	0	1	1	1	0	1	1	1	1	1	1	0	0	0	1	1	0	0	1	1	0	1	1	1	1	1
VN47	7	6	2	3	3	6	3	30		1	1	0	0	0	1	0	0	1	1	1	1	1	1	1	0	1	1	0	1	1	1	0	1	1	0	0	1	0	0	1	0	0	0	0	0	0	0	0	1
VN48	4	4	4	6	4	4	5	31		0	1	1	1	0	0	1	1	1	0	1	1	0	0	0	1	0	0	0	1	1	0	1	0	0	1	0	1	1	0	0	1	1	1	0	1	1	0	1	0
VN49	7	3	6	4	3	4	6	33		1	1	0	1	1	0	0	1	1	0	1	1	1	0	1	1	1	0	1	1	0	0	0	1	0	0	0	0	1	1	0	0	1	0	0	0	1	1	1	1
VN50	4	5	3	3	7	6	2	30		1	1	0	1	1	0	0	1	1	0	1	1	1	0	1	1	1	0	1	1	0	1	1	1	0	1	1	1	0	0	1	1	0	1	0	1	0	0	0	0
VN51	6	6	4	4	4	4	3	31		1	0	0	0	1	1	0	1	1	1	1	1	1	1	1	0	1	1	1	1	1	0	0	1	1	0	1	0	0	1	1	0	0	1	1	1	0	0	0	0
VN52	4	2	6	5	6	3	3	29		1	0	0	0	1	0	0	0	1	1	1	1	0	0	0	1	0	0	1	1	1	1	1	0	0	1	0	0	1	1	1	1	1	1	0	0	1	0	1	1
VN53	5	5	4	3	6	2	4	29		1	1	1	0	1	0	0	1	1	1	0	0	0	1	0	1	1	1	0	0	1	1	1	1	0	0	0	1	0	0	1	1	0	1	1	1	0	0	0	0
VN54	6	7	5	5	3	7	6	39		1	1	0	1	1	0	0	1	1	0	1	1	1	0	1	1	1	0	1	1	1	0	0	1	1	0	1	1	1	1	0	0	1	1	1	1	1	0	1	1
VN55	5	4	4	4	5	4	1	27		1	1	1	0	1	0	0	0	0	1	1	1	1	1	0	1	1	0	1	1	0	1	1	1	0	0	1	0	0	0	0	1	0	1	1	1	0	0	0	0
VN56	5	7	3	3	7	5	4	34		1	1	0	1	1	0	0	1	1	0	1	1	1	0	1	1	1	0	1	1	0	1	0	1	1	0	1	1	0	0	1	1	0	1	1	1	0	0	0	0
VN57	5	5	5	2	5	4	5	31		1	1	0	1	1	1	1	0	1	1	0	0	0	1	1	1	1	0	1	1	1	1	1	1	1	0	0	1	1	1	0	0	0	0	0	0	0	0	0	0
VN58	5	3	6	6	3	5	3	31		1	1	1	1	0	1	1	0	0	1	1	1	1	0	0	1	0	1	0	1	1	1	1	1	1	0	0	0	1	1	0	0	1	0	0	0	1	1	1	1
VN59	6	4	4	5	3	4	1	27		1	1	1	0	0	1	1	0	0	0	1	1	1	0	1	1	1	0	1	1	0	0	0	1	1	0	1	0	0	0	1	0	0	0	1	0	0	0	1	1
VN60	7	2	5	4	4	3	7	32		1	1	0	1	1	0	0	1	1	0	1	1	0	1	0	0	1	1	0	0	1	1	1	1	0	0	0	0	1	1	0	0	1	0	0	0	1	1	1	1
VN61	6	3	5	7	4	5	6	36		1	0	1	0	0	1	0	1	1	0	1	1	0	1	1	1	1	0	1	1	1	1	1	1	1	1	1	1	1	1	0	0	1	0	0	0	1	1	1	1
VN62	6	4	7	6	2	3	4	32		1	1	0	0	1	1	1	0	0	1	1	1	0	1	0	0	0	1	0	1	0	0	1	1	1	1	0	0	1	1	0	0	1	0	0	0	1	1	1	1
VN63	7	3	6	5	5	4	5	35		1	1	1	0	1	0	0	1	0	1	1	1	0	1	0	1	1	1	0	1	1	1	1	1	1	1	0	1	1	1	0	0	0	0	1	1	0	1	1	1
VN64	4	4	5	5	4	4	4	30		0	1	1	0	1	0	0	1	0	0	1	1	0	1	0	1	0	1	0	1	1	1	1	1	1	0	0	1	1	0	0	0	1	1	0	1	1	0	1	1
VN65	5	7	5	5	5	6	5	38		0	0	1	0	1	0	0	1	1	1	1	1	0	1	1	1	1	0	0	1	1	1	1	1	1	1	1	1	1	1	0	0	1	1	0	1	0	1	1	1
VN66	7	6	6	5	3	6	4	37		1	1	1	0	1	0	1	1	0	0	1	1	1	1	1	1	1	1	0	1	1	1	0	1	1	1	1	1	1	0	1	0	1	1	0	1	0	1	1	1
VN67	8	5	5	5	4	7	5	39		1	1	1	1	1	0	0	1	1	0	1	1	0	1	0	1	1	1	0	1	0	1	1	1	1	1	1	1	1	0	0	0	1	0	0	1	0	1	1	1
VN68	6	2	5	4	4	3	7	31		1	1	0	1	1	0	0	1	1	0	1	0	0	1	0	0	0	1	0	0	1	1	1	1	0	0	0	0	1	1	0	0	1	0	0	0	1	1	1	1
VN69	6	4	4	6	5	6	6	37		1	1	1	0	1	1	0	1	1	1	1	1	0	1	1	1	1	0	1	1	1	1	0	1	1	0	1	1	1	0	1	0	1	0	0	0	1	1	1	1
VN70	7	6	5	7	5	4	4	38		1	1	1	0	1	1	0	1	1	1	1	1	0	1	0	1	1	1	0	1	1	1	1	1	1	1	1	1	1	1	0	0	1	1	1	1	0	0	0	0
VN71	5	2	1	6	3	5	7	29		1	0	0	0	0	1	0	0	1	0	1	0	1	0	0	1	0	0	0	1	1	0	1	0	0	1	0	1	1	0	0	0	0	0	1	0	1	1	0	1
VN72	7	6	5	4	7	8	5	42		1	1	0	1	1	0	0	1	1	1	0	1	1	1	1	1	1	1	0	1	1	1	1	1	1	1	1	1	0	0	1	1	0	1	1	1	1	1	1	1
VN73	4	3	6	3	4	2	6	28		1	1	0	1	1	0	0	1	1	0	1	1	1	0	1	1	0	1	0	0	1	1	1	1	0	0	0	0	1	1	0	0	1	0	0	0	0	0	0	0
VN74	3	3	4	5	5	2	4	26		0	0	1	1	0	0	1	1	0	0	0	1	0	0	0	0	0	1	0	0	1	1	1	1	0	0	0	1	1	0	0	1	1	0	1	1	1	0	1	0
VN75	3	6	3	5	4	4	2	27		0	0	1	0	0	1	1	0	0	1	0	1	0	0	0	1	1	0	1	1	0	0	0	0	1	1	1	1	0	0	1	1	0	1	1	1	0	0	0	0
VN76	5	4	7	4	4	5	4	33		1	0	0	0	1	0	1	1	0	0	0	1	1	0	0	1	0	1	0	1	0	0	1	1	0	1	1	1	1	1	0	0	1	1	0	1	1	1	1	0
VN77	7	5	6	5	5	3	2	33		1	1	1	0	0	0	0	1	0	0	1	1	1	0	1	1	1	1	1	0	0	1	0	1	1	1	0	1	1	1	0	1	0	1	1	1	0	0	1	1
VN78	6	5	5	5	5	2	6	34		1	0	0	0	1	1	0	0	1	1	1	1	1	0	1	0	1	1	1	0	0	1	0	0	1	1	0	0	1	0	1	1	0	0	0	0	1	1	1	1
VN79	8	6	5	5	4	4	4	36		1	1	1	0	1	0	1	1	0	1	0	1	0	1	0	1	1	0	0	1	1	1	1	0	0	1	0	1	0	0	0	0	1	1	0	1	1	1	1	1
VN80	6	6	5	5	7	3	7	39		1	1	0	1	0	1	1	1	1	1	1	1	0	1	0	1	1	0	0	0	1	1	1	1	1	1	0	0	1	1	1	1	0	1	1	1	0	1	1	1
VN81	5	4	4	3	5	3	5	29		1	1	0	1	1	0	0	1	1	0	1	1	1	0	1	0	0	1	0	0	1	1	1	1	1	0	0	1	1	1	0	0	1	0	0	0	0	0	0	0
VN82	6	4	5	6	5	1	4	31		1	1	1	0	0	1	0	1	0	1	1	1	0	0	1	1	1	1	0	0	1	1	1	1	0	0	0	1	1	1	0	0	1	1	1	1	0	0	0	0
VN83	7	6	5	7	5	5	4	39		0	1	1	0	1	0	0	1	0	1	1	1	0	1	0	1	1	0	0	1	1	1	0	1	1	1	1	1	1	1	1	0	1	1	1	1	1	1	1	1
VN84	7	5	6	5	4	4	5	36		1	1	1	0	1	0	0	1	1	1	1	1	0	1	0	1	1	1	0	1	1	1	0	1	1	0	0	1	1	1	0	0	1	1	1	1	0	1	1	1
VN85	5	3	4	7	2	2	6	29		1	0	1	0	0	1	0	1	1	0	1	0	0	0	0	0	0	1	0	0	0	0	0	0	1	1	1	0	1	1	0	0	1	0	0	0	1	1	1	1
VN86	8	6	6	7	5	3	5	40		1	1	1	0	1	0	1	1	1	1	1	1	0	0	1	1	1	1	0	1	1	1	0	1	1	1	0	1	0	0	1	0	1	0	1	1	1	1	0	0
VN87	5	4	3	6	3	5	2	28		1	1	0	0	0	1	0	0	1	1	1	1	1	0	1	1	1	0	1	1	0	0	0	0	1	1	1	1	0	0	1	0	1	0	1	0	0	1	1	0
VN88	6	6	6	6	3	5	2	34		1	1	1	0	1	0	0	1	0	0	1	1	0	1	1	1	1	1	0	0	1	1	0	1	1	1	1	1	0	1	0	0	1	1	1	1	0	0	0	1
VN89	8	7	7	6	6	6	4	44		1	1	0	1	1	1	1	1	0	0	1	1	0	1	1	1	1	1	0	1	1	1	1	1	1	1	1	1	1	0	1	0	1	1	1	1	0	1	1	1
VN90	5	4	6	5	2	4	4	30		1	0	0	0	1	1	0	1	1	0	1	1	0	1	0	1	1	1	0	1	0	1	0	1	1	0	0	1	1	1	0	0	1	1	1	1	0	1	1	1
VN91	4	2	2	3	3	2	6	22		1	1	0	0	1	0	0	1	0	1	0	0	0	1	0	0	0	1	0	0	1	0	1	0	1	1	0	0	1	0	0	1	1	0	0	0	0	1	0	0
VN92	6	4	3	4	6	3	4	30		1	1	0	0	1	0	0	1	1	1	1	0	0	1	1	1	1	1	0	0	0	1	1	1	1	1	1	0	0	0	1	1	0	0	0	0	1	1	0	0
VN93	5	6	4	5	3	5	4	32		1	0	1	0	1	1	0	1	0	0	1	1	0	1	1	1	1	1	0	1	1	0	1	1	1	0	0	1	1	0	0	0	1	1	0	1	0	1	0	1
VN94	7	6	6	4	5	6	4	38		1	1	0	1	1	0	0	1	0	1	0	0	1	1	0	1	1	1	0	0	1	1	1	0	1	1	1	1	0	1	0	1	1	0	0	1	1	0	1	0
VN95	2	2	5	5	6	3	5	28		1	1	0	1	1	0	0	1	0	0	1	1	0	0	0	1	0	0	1	0	1	1	1	1	0	0	0	0	1	0	0	1	1	1	1	0	1	1	1	1
VN96	1	4	3	4	4	2	3	21		0	0	1	0	0	1	1	0	0	1	0	0	0	1	0	0	0	1	0	0	1	1	1	1	0	0	0	0	1	1	0	1	0	1	1	1	0	0	0	0
VN97	5	2	6	5	4	2	7	31		1	0	1	0	1	0	0	1	1	0	1	1	0	1	0	0	0	1	0	0	1	1	1	1	0	0	0	0	1	1	0	0	1	0	0	0	1	1	1	1
VN98	5	6	6	4	3	2	5	31		1	1	0	1	1	1	1	1	1	1	0	1	0	1	1	1	1	0	0	0	1	1	0	1	1	1	0	0	1	1	0	0	1	0	0	1	0	0	0	0
VN99	4	4	4	4	4	3	4	27		1	0	0	0	1	1	0	0	1	1	1	0	0	1	1	0	1	1	1	0	0	1	0	1	1	0	1	0	0	1	1	0	0	0	1	0	0	1	0	1
VN100	8	6	5	6	4	6	5	40		1	1	1	0	0	1	1	1	0	1	0	1	0	1	0	1	1	1	0	1	1	1	0	1	1	1	1	1	0	0	0	0	1	1	1	1	0	1	1	1
VN101	4	4	4	4	3	4	4	27		1	0	0	0	1	1	0	0	1	1	1	0	1	1	1	0	1	1	1	0	0	1	0	1	1	0	1	0	0	1	0	0	0	0	1	0	0	1	0	1
VN102	6	6	6	6	6	5	3	38		1	0	1	0	1	0	0	1	0	0	1	1	0	1	1	1	1	1	1	1	1	1	1	1	1	0	1	1	1	1	0	1	1	1	1	1	1	1	1	1
VN103	6	5	4	2	4	4	5	30		0	1	0	1	1	0	0	1	1	0	0	1	0	0	0	1	0	0	0	1	1	0	1	1	1	0	1	1	0	0	1	0	0	1	0	1	1	0	0	0
VN104	6	3	7	5	3	5	5	34		1	1	1	1	1	0	1	0	0	1	0	1	0	1	0	0	0	1	0	0	1	1	1	1	0	1	1	1	1	1	0	0	1	0	0	0	1	0	1	1
BEL105	1	4	3	5	5	2	6	26		1	0	0	0	1	1	0	1	1	1	1	0	0	1	1	0	0	0	1	0	1	1	0	1	1	0	0	1	1	1	1	0	1	0	1	0	0	1	0	0
BEL106	4	7	0	5	6	2	5	29		0	0	1	1	0	1	0	1	0	1	0	0	0	0	0	0	0	0	1	0	1	1	0	1	1	0	0	1	0	0	1	0	1	1	0	1	1	1	0	0
BEL107	4	4	4	3	6	6	3	30		1	1	0	1	1	0	0	1	1	0	1	1	1	1	0	0	0	1	0	1	0	0	1	1	0	0	0	1	0	0	1	1	0	1	0	0	1	0	0	1
BEL108	3	7	3	3	2	4	1	23		1	0	0	0	1	1	1	0	0	1	0	0	0	1	1	1	1	0	1	1	0	0	0	0	1	1	1	1	0	0	0	0	0	1	1	1	0	0	0	0
BEL109	4	4	3	3	7	3	3	27		1	1	1	0	1	0	0	1	1	0	1	1	0	1	1	0	1	1	1	1	0	1	1	1	0	0	1	0	0	0	1	1	0	1	0	1	0	0	0	0
BEL110	5	4	5	4	4	4	6	32		1	1	0	0	1	1	0	0	1	1	1	1	0	1	1	1	1	0	1	1	1	0	1	1	1	0	1	0	0	1	1	0	0	0	1	0	0	1	0	1
BEL111	5	5	4	5	6	5	4	34		1	1	0	0	1	1	0	1	0	1	1	0	1	1	1	0	1	1	1	1	1	1	1	1	1	0	1	0	0	1	1	0	0	0	1	1	1	1	0	1
BEL112	5	6	5	3	3	4	5	31		0	1	1	0	0	0	0	1	0	1	1	1	0	1	0	1	1	1	0	1	1	1	0	0	1	0	0	1	1	1	1	0	1	1	0	1	0	1	0	1
BEL113	3	4	3	5	7	3	4	29		1	0	1	1	0	1	0	1	1	0	1	1	1	0	1	0	1	1	1	1	1	1	1	1	0	0	0	0	1	1	1	1	0	1	1	1	0	0	0	0
BEL114	6	3	6	4	1	4	5	29		1	1	1	0	1	0	0	0	0	0	0	1	0	1	0	1	1	1	0	1	1	0	1	1	0	0	0	1	1	1	0	0	1	1	0	1	1	1	1	1
BEL115	3	7	3	3	3	3	1	23		1	1	0	1	1	0	0	0	0	0	1	0	0	0	1	1	1	0	1	1	0	0	1	1	0	0	0	0	1	1	0	0	1	0	0	0	0	0	0	0
BEL116	4	3	3	2	5	3	1	21		1	0	0	0	0	0	0	1	0	1	0	0	1	0	0	0	0	1	1	0	0	0	1	1	0	0	1	0	0	1	0	1	0	1	1	0	0	0	1	1
BEL117	5	3	2	3	3	2	3	21		1	0	1	0	0	1	1	0	1	0	0	0	0	0	0	1	1	0	1	1	0	0	0	0	0	0	0	1	0	0	1	1	1	1	0	0	0	1	0	0
BEL118	4	4	5	5	5	5	5	33		1	1	1	1	1	1	0	0	1	1	1	0	0	0	1	1	1	1	1	1	0	1	1	1	0	0	1	1	1	1	0	0	0	1	1	1	0	0	0	1
BEL119	5	3	3	3	4	2	3	23		1	1	0	1	1	0	0	0	0	0	1	0	0	0	1	1	1	0	1	1	0	0	1	1	0	0	0	0	1	1	0	0	1	0	0	0	0	0	0	0
BEL120	7	6	4	3	2	3	4	29		1	1	1	0	1	0	1	0	0	1	0	0	0	1	0	0	1	1	0	1	1	1	0	1	1	0	0	1	1	0	0	0	1	1	0	1	0	1	1	0
BEL121	4	3	4	3	7	5	4	30		1	1	0	1	0	0	1	1	1	0	1	1	1	1	0	0	1	0	1	0	1	1	0	1	1	0	1	1	0	1	1	1	0	1	1	0	0	0	0	0
BEL122	3	6	3	6	2	1	3	24		0	0	0	0	0	1	0	0	0	1	1	1	0	0	1	0	0	0	0	0	0	0	0	1	1	1	0	0	1	0	1	0	1	0	1	1	0	0	1	1
BEL123	5	5	5	5	3	5	5	33		1	1	1	0	1	0	1	1	0	0	1	1	1	1	0	1	1	0	0	0	1	1	0	1	1	0	1	1	1	1	0	0	1	1	0	1	1	0	0	1
BEL124	6	3	5	4	4	4	4	30		1	1	1	0	1	0	0	1	1	0	1	1	1	1	0	1	0	1	0	1	1	1	0	1	0	0	0	0	1	0	0	0	1	1	0	1	0	1	1	1
BEL125	6	3	6	5	4	4	7	35		1	1	0	1	1	0	0	1	1	0	1	1	0	1	0	0	0	1	0	0	1	1	1	0	1	1	1	0	1	1	0	0	1	0	1	0	1	1	1	1
BEL126	6	4	5	4	3	5	4	31		1	1	0	1	1	0	1	0	1	1	1	1	1	1	0	0	1	1	0	1	1	0	1	0	1	0	0	1	0	0	0	1	1	0	1	0	1	0	1	0
BEL127	6	5	2	3	4	5	2	27		1	1	0	1	1	0	0	0	0	1	0	0	0	1	0	0	0	1	1	1	0	0	0	0	1	1	1	1	0	0	1	1	0	1	1	0	1	0	0	0
BEL128	7	6	3	4	6	4	5	35		1	1	1	0	0	1	1	1	0	1	0	0	0	1	0	0	0	1	0	0	1	1	1	1	1	0	1	1	0	0	1	1	0	1	1	1	0	1	0	1
BEL129	7	5	4	5	1	4	3	29		1	1	1	0	1	1	0	1	0	1	0	1	1	1	0	0	1	1	0	1	0	0	0	1	1	1	1	0	1	1	0	0	0	1	1	1	0	0	0	0
BEL130	6	2	5	3	3	4	4	27		1	1	0	1	1	1	1	0	0	1	0	0	0	1	1	1	1	1	0	0	1	1	1	1	0	0	0	1	1	0	0	0	0	0	0	0	1	1	1	1
BEL131	1	3	3	3	4	3	4	21		0	0	1	1	0	0	0	1	1	1	1	1	0	1	0	1	0	1	0	1	1	0	1	0	0	0	0	0	1	0	0	1	0	1	0	1	1	0	0	0
BEL132	3	6	6	4	4	6	6	35		1	0	0	1	1	0	0	0	1	1	1	0	1	0	1	1	0	1	1	1	1	1	1	1	0	1	1	1	1	1	0	0	0	1	1	1	0	1	1	1
BEL133	4	5	1	4	6	4	3	27		1	1	0	1	1	0	0	1	1	1	0	0	0	1	0	0	0	0	0	0	1	1	1	1	1	1	1	1	0	0	1	1	0	1	1	1	1	0	0	0
BEL134	7	6	4	2	2	4	4	29		1	1	0	1	1	0	0	1	0	1	0	0	1	0	1	1	1	1	0	1	0	0	0	0	1	1	0	0	1	1	0	0	1	0	0	1	0	0	0	1
BEL135	5	3	3	6	5	3	3	28		1	1	0	0	0	1	0	1	0	1	1	1	0	1	0	1	0	1	0	0	1	1	0	1	0	1	0	1	1	0	1	0	1	0	1	1	0	0	0	1
BEL136	5	6	6	7	4	5	6	39		1	0	1	0	1	1	0	1	0	1	0	1	1	0	1	1	1	1	0	1	1	1	0	1	1	1	1	1	1	0	0	0	1	1	1	1	1	1	1	1
BEL137	5	6	5	3	3	4	1	27		0	1	1	1	0	0	1	1	0	1	1	0	1	1	1	1	0	0	0	0	0	1	0	1	1	0	1	0	0	1	1	0	0	1	0	0	0	0	1	0
BEL138	5	6	4	2	5	4	4	30		1	1	0	1	0	0	0	1	1	0	1	1	1	0	1	1	1	0	1	1	0	0	0	0	1	0	0	0	1	1	1	1	0	1	1	1	0	0	0	1
BEL139	4	4	5	3	4	1	5	26		1	1	0	1	1	0	0	1	1	0	1	1	0	0	0	0	0	1	0	0	1	1	1	1	0	0	0	0	1	1	0	0	0	1	1	1	0	0	0	0
BEL140	5	3	2	4	3	4	4	25		1	1	1	0	0	0	0	1	1	0	1	1	1	0	1	1	1	0	0	1	1	0	0	1	1	0	1	0	0	0	1	0	0	0	1	0	0	1	0	1
BEL141	5	3	4	3	5	4	6	30		1	1	0	0	1	1	0	1	1	0	1	1	1	1	0	1	1	0	0	1	1	1	0	1	0	0	0	0	1	1	1	1	0	1	0	0	0	0	0	1
BEL142	6	2	5	3	2	3	5	26		1	1	0	1	1	0	0	1	1	0	1	1	1	0	0	1	0	1	0	0	1	1	0	1	0	0	0	0	1	1	0	0	1	0	0	1	0	0	0	1
BEL143	6	5	5	6	7	3	4	36		1	1	1	0	1	0	0	1	1	1	1	1	0	0	1	1	1	1	0	1	1	1	1	1	0	1	0	1	0	0	1	1	1	0	0	0	1	0	1	1
BEL144	4	3	3	5	4	5	6	30		1	0	0	0	1	1	0	0	1	1	1	0	1	1	1	0	1	1	1	1	1	0	1	0	0	1	0	1	1	0	0	1	1	0	1	0	0	1	0	1
BEL145	4	4	2	4	5	4	2	25		1	0	1	0	0	1	1	0	0	1	0	0	1	1	1	1	1	0	1	1	1	1	1	1	0	0	0	0	0	0	1	1	0	1	1	0	0	1	0	1
BEL146	6	5	7	6	3	3	4	34		1	1	1	0	1	0	0	1	0	1	1	1	0	1	0	1	1	1	0	0	1	1	0	1	1	1	0	1	1	1	1	0	1	1	0	1	1	0	1	1
BEL147	7	5	4	3	5	3	3	30		1	1	1	0	1	0	0	1	1	0	0	0	0	1	1	0	1	1	1	1	1	1	0	1	1	0	1	0	0	1	0	0	0	1	1	0	0	0	0	0
BEL148	7	5	5	5	2	4	3	31		1	1	1	0	1	0	0	1	1	1	1	1	1	1	1	1	1	1	0	1	0	0	0	1	1	0	0	1	0	1	0	0	1	0	0	0	1	1	0	0
BEL149	4	5	5	3	4	2	4	27		1	0	0	0	1	1	0	0	1	1	1	1	0	1	1	0	1	0	1	0	0	1	0	1	1	0	1	0	0	1	1	0	0	0	0	1	0	1	1	0
BEL150	5	3	6	7	4	5	5	35		1	1	1	0	0	1	1	1	1	0	1	1	1	1	0	1	0	1	0	0	1	1	1	1	1	0	1	1	1	1	0	0	1	0	1	0	1	1	1	1
BEL151	7	6	4	4	5	6	6	38		1	1	0	1	1	0	0	1	1	0	1	1	1	0	1	1	1	0	1	1	1	0	0	0	1	1	1	1	0	0	1	1	0	1	1	1	1	1	1	1
BEL152	4	3	3	4	4	3	3	24		1	1	0	1	1	0	0	1	0	1	1	1	0	1	0	0	0	0	0	0	1	1	1	1	0	0	0	1	0	1	0	0	1	0	0	0	1	0	0	0
BEL153	7	6	4	3	4	3	3	30		1	1	1	1	1	0	0	1	0	0	1	1	0	1	0	0	0	1	0	0	1	1	0	1	0	0	0	0	0	0	0	1	1	1	0	1	1	0	1	1
BEL154	4	4	2	7	6	1	4	28		0	0	1	0	0	1	1	0	0	1	0	0	0	1	0	0	0	1	0	0	1	1	1	1	1	1	0	0	0	0	1	1	1	0	1	1	1	1	0	0
BEL155	6	7	4	4	5	5	4	35		1	1	1	0	0	1	1	0	0	1	0	1	1	0	1	1	1	0	0	1	1	1	1	0	1	1	1	1	0	0	1	1	0	1	1	1	0	1	1	1
BEL156	6	5	5	6	6	3	4	35		1	1	1	0	0	1	0	1	1	0	1	1	1	1	1	1	1	0	1	0	0	1	0	1	1	0	1	0	0	1	1	0	0	0	1	1	1	0	1	0
BEL157	6	7	3	6	7	4	6	39		0	1	1	1	1	1	0	1	1	1	0	0	0	1	1	0	1	1	1	1	1	1	1	1	0	0	1	0	1	0	0	1	1	1	1	1	1	1	1	0
BEL158	5	4	2	4	4	3	2	24		1	1	1	0	1	0	0	1	0	0	0	0	0	1	0	0	0	1	0	1	0	0	1	1	1	0	0	0	1	0	1	0	1	1	0	1	1	0	0	1
BEL159	6	4	6	5	5	4	4	34		1	1	1	0	1	1	1	1	0	1	0	1	1	1	1	0	0	1	0	1	1	1	1	1	0	0	0	0	1	1	0	0	1	0	0	1	1	1	1	1
BEL160	7	6	5	3	5	4	5	35		1	1	1	1	1	0	1	0	0	1	1	1	0	1	0	0	1	1	0	0	1	1	1	0	1	0	0	1	1	1	1	1	1	1	0	1	0	1	0	1
BEL161	3	3	3	3	2	3	5	22		0	0	1	0	0	1	1	0	1	0	0	0	0	1	0	0	0	1	0	0	1	1	0	0	1	1	1	0	1	1	0	0	0	1	0	0	0	0	0	1
BEL162	5	3	4	3	4	7	2	28		1	0	0	1	0	0	1	0	0	0	0	1	1	1	0	1	1	0	1	1	0	0	0	0	1	1	1	1	0	0	1	1	0	1	1	0	1	1	1	1
BEL163	7	4	5	5	3	5	4	33		1	1	1	1	1	1	0	1	0	0	0	1	0	1	0	1	1	1	0	1	1	1	0	1	1	1	0	1	1	1	0	0	1	1	0	1	0	1	0	1
BEL164	7	2	6	6	3	2	7	33		1	1	1	0	1	1	1	0	1	0	1	1	0	1	0	0	1	1	0	0	1	1	0	0	1	1	0	0	1	1	1	0	1	0	0	0	1	1	1	1
BEL165	8	7	4	5	4	4	4	36		1	1	1	0	1	0	0	1	0	1	1	1	0	1	0	1	1	0	0	1	1	1	1	1	1	1	0	1	1	0	0	0	1	1	0	1	0	1	1	1
BEL166	7	7	7	5	4	4	5	39		1	1	1	0	1	0	1	1	1	0	1	1	0	1	1	1	1	1	0	1	1	1	0	1	1	0	0	1	1	1	0	0	1	1	1	1	0	1	1	1
BEL167	7	6	5	5	4	4	5	36		1	1	0	1	1	0	0	1	1	0	1	1	1	0	1	1	1	1	0	0	1	1	0	1	1	1	1	1	0	0	1	0	1	1	1	1	0	1	0	0
BEL168	4	2	4	4	4	4	5	27		1	1	1	1	0	0	1	1	0	0	0	1	0	0	0	1	0	0	0	1	1	0	1	0	0	1	0	1	1	0	0	1	1	1	0	1	1	1	1	1
BEL169	6	7	3	1	4	4	3	28		1	0	0	0	1	0	0	1	0	1	0	0	0	1	1	1	1	1	0	1	1	1	0	1	1	0	1	1	0	0	0	1	0	1	0	1	0	0	0	0
BEL170	8	4	3	3	4	5	5	32		1	1	0	0	1	0	0	0	0	1	0	0	0	1	0	1	1	0	1	1	1	1	0	0	1	1	1	1	0	0	0	0	1	0	0	0	1	1	1	1
BEL171	4	2	4	4	5	3	4	26		1	1	0	1	1	0	0	1	1	0	1	1	1	0	0	1	1	0	1	1	0	1	1	1	0	0	0	0	1	1	0	0	1	0	1	1	0	0	0	0
BEL172	3	5	6	6	3	4	3	30		1	1	1	1	1	1	1	1	1	1	1	1	0	1	1	1	1	1	0	0	1	1	0	1	1	0	0	1	0	0	0	0	1	0	0	1	1	0	1	1
BEL173	4	5	3	4	4	6	4	30		1	1	0	1	0	1	0	1	1	1	1	1	0	1	0	0	1	0	1	1	0	0	0	0	1	1	1	1	1	1	0	1	1	0	0	1	0	1	1	1
BEL174	7	6	5	6	4	7	4	39		1	1	1	0	1	0	1	1	1	0	1	1	0	1	1	1	1	1	0	1	1	1	0	1	1	0	0	1	1	1	0	0	1	1	1	1	0	1	1	1
BEL175	3	4	4	3	4	7	3	28		0	1	1	1	0	0	1	0	0	1	0	1	1	1	1	0	0	0	1	1	1	1	0	0	1	1	1	1	1	1	1	0	0	0	0	1	1	1	0	1
BEL176	7	5	6	5	4	4	3	34		1	1	0	0	1	0	1	1	0	0	1	1	0	1	1	1	1	1	0	1	1	1	1	1	1	1	0	1	0	1	0	0	1	1	0	1	1	1	0	1
BEL177	8	5	5	5	4	4	5	36		1	1	1	0	1	0	0	1	1	1	1	0	0	1	0	1	1	1	0	1	1	1	0	1	1	1	0	1	1	1	0	0	1	1	0	1	0	1	1	1
BEL178	8	5	5	5	4	4	5	36		1	1	1	0	1	0	0	1	1	1	1	1	0	1	0	1	1	1	0	1	1	1	1	1	1	1	0	1	1	0	1	0	1	1	1	1	0	1	1	1
BEL179	4	4	7	5	2	5	4	31		1	1	1	0	1	0	0	1	0	1	1	0	0	1	0	1	0	1	0	1	1	1	0	1	1	0	0	1	1	1	0	0	1	1	1	1	1	1	1	1
BEL180	5	4	5	4	5	4	3	30		0	1	1	0	1	1	0	1	0	1	0	1	0	1	0	1	1	1	0	1	0	1	0	1	1	0	0	1	1	0	1	1	1	1	0	0	0	0	1	1
BEL181	8	3	6	5	5	7	5	39		1	1	0	1	1	1	0	1	1	0	0	1	1	1	1	1	1	1	0	1	0	1	1	1	1	1	1	1	1	1	1	0	1	0	0	0	1	1	1	1
BEL182	8	6	7	5	5	5	4	40		1	1	0	0	1	0	0	1	0	1	1	1	1	1	1	1	1	1	0	1	1	1	1	1	1	1	1	0	1	1	0	0	1	1	1	1	0	1	1	1
BEL183	3	2	2	4	4	4	4	23		1	0	1	0	0	0	0	1	1	1	1	1	1	0	0	1	1	0	1	1	1	1	1	0	0	1	1	1	1	1	1	1	1	1	1	1	0	0	0	0
BEL184	7	4	5	6	3	5	4	34		1	1	1	0	1	1	0	1	0	1	1	1	0	1	0	1	1	0	0	1	1	1	0	1	0	1	1	1	1	1	1	0	1	1	0	1	0	1	1	1
BEL185	6	7	5	6	4	7	4	39		1	1	0	1	1	1	0	1	0	0	1	1	1	1	1	1	1	1	0	1	1	1	0	1	1	1	1	1	1	1	0	0	1	1	1	1	0	1	0	1
BEL186	5	5	4	3	5	3	4	29		0	1	0	1	1	0	1	1	0	0	0	0	0	1	0	1	1	0	0	0	1	1	1	1	0	0	0	0	1	0	1	0	1	1	0	1	1	1	1	1
BEL187	6	4	2	3	6	2	2	25		1	1	1	0	1	0	0	1	0	1	0	0	0	1	0	0	0	1	0	0	1	1	1	1	0	0	0	1	0	0	1	1	0	1	1	1	0	0	0	0
BEL188	6	6	7	7	6	5	5	42		1	1	1	0	0	1	1	1	1	1	1	1	0	1	1	1	0	1	0	1	1	1	1	1	1	1	1	1	1	1	1	0	1	1	0	1	1	1	1	1
BEL189	5	5	4	6	3	3	3	29		1	0	1	1	1	1	0	0	1	1	1	1	0	1	0	0	0	1	0	1	1	0	1	1	1	1	0	1	1	0	1	1	1	1	1	1	0	1	1	1
BEL190	5	5	6	6	3	4	5	34		1	1	0	1	1	1	0	1	1	1	1	1	0	0	1	1	1	1	0	1	0	1	1	1	1	1	0	1	1	1	0	0	1	0	1	1	0	1	1	1
BEL191	6	6	4	3	6	5	2	32		1	1	0	1	1	0	0	1	1	1	1	1	0	1	1	1	1	1	0	1	0	1	0	0	0	1	1	1	0	0	1	1	0	1	1	1	0	0	0	0
BEL192	6	4	5	2	7	4	5	33		1	1	0	1	1	0	0	1	1	0	0	1	0	1	0	0	0	1	0	1	1	1	1	1	0	0	0	1	1	0	1	1	0	1	0	1	1	1	1	0
BEL193	4	4	4	3	6	2	5	28		1	1	0	1	1	0	0	1	1	0	1	1	1	0	0	0	0	1	0	0	1	1	1	1	0	0	0	0	0	0	1	1	0	1	1	1	0	0	0	0
BEL194	6	4	6	5	5	4	4	34		1	1	1	0	1	0	0	1	0	0	1	1	0	1	1	1	1	1	0	1	1	1	1	1	1	0	1	1	0	1	1	0	1	1	0	1	0	1	0	1
BEL195	7	6	3	4	6	4	5	35		0	0	1	1	0	1	1	0	1	1	0	1	1	1	1	0	1	0	0	1	1	1	0	1	1	0	0	0	1	1	0	0	1	1	1	1	0	0	1	0
BEL196	5	6	3	6	6	4	4	34		1	0	1	0	1	1	0	1	1	1	0	1	0	1	0	1	0	0	0	1	1	1	1	0	1	1	1	1	0	0	0	1	1	1	1	1	1	0	0	0
BEL197	4	5	5	4	5	4	6	33		1	0	0	0	1	1	0	1	1	1	1	1	1	1	1	0	1	1	0	0	1	1	0	0	1	0	1	1	1	1	1	0	1	0	1	1	0	0	0	0
BEL198	8	4	6	3	6	4	4	35		1	1	1	1	1	0	0	1	1	1	0	1	0	1	0	1	1	1	0	1	1	1	1	1	0	0	0	0	1	1	1	0	1	1	0	1	0	0	1	1
BEL199	6	5	6	3	5	3	3	31		1	1	1	0	1	0	0	1	1	1	1	1	0	1	0	1	1	1	0	1	1	1	1	1	1	0	0	1	1	1	1	0	0	1	0	1	0	0	1	0
BEL200	5	6	6	4	6	4	4	35		1	0	0	0	1	1	0	0	1	1	1	1	1	1	1	0	1	1	0	0	0	1	1	0	1	1	1	0	0	1	1	1	0	1	0	1	1	1	1	1
BEL201	5	5	5	5	4	4	5	33		1	1	1	0	0	1	1	0	0	1	1	1	0	1	0	0	0	1	0	1	1	1	1	0	1	1	0	1	1	1	1	0	1	1	0	1	0	1	1	1
BEL202	4	5	3	3	5	5	3	28		1	1	0	1	1	0	0	1	1	0	1	1	1	0	1	1	1	0	1	1	0	0	0	0	1	1	1	1	0	0	1	1	0	1	1	1	0	0	0	0
BEL203	7	6	6	6	6	5	5	41		1	1	1	0	1	1	1	1	1	1	1	1	1	1	1	1	1	1	0	1	1	1	1	1	1	1	0	1	1	0	1	1	0	1	0	1	1	1	1	1
BEL204	6	5	2	3	4	5	2	27		1	1	1	0	1	0	0	1	1	1	1	1	0	1	0	1	0	1	0	1	1	1	1	1	1	1	0	1	1	1	1	0	1	1	0	1	0	1	1	1
BEL205	7	5	4	7	4	4	4	35		1	1	1	0	1	0	0	1	0	1	1	1	0	1	0	1	1	0	0	1	1	1	0	1	1	1	1	1	1	0	0	0	1	1	1	1	1	1	1	0
BEL206	7	6	4	5	6	5	3	36		1	1	1	0	1	0	0	1	1	0	1	1	0	1	0	1	1	1	0	1	1	1	1	1	1	1	1	1	0	0	1	0	1	1	0	1	0	0	0	1
BEL207	7	7	6	5	5	5	4	39		1	1	1	1	1	0	0	1	1	1	1	1	0	1	1	1	1	1	0	0	1	1	0	1	1	1	1	1	0	1	1	1	0	1	1	1	0	0	1	1
BEL208	5	3	4	4	5	4	4	29		1	1	1	0	1	0	0	1	1	0	1	0	1	1	1	0	1	1	1	0	0	1	0	1	1	0	1	0	0	1	1	0	0	0	1	0	0	1	0	1
[truncated: 16 more columns]
