# Supplementary material for: Transparent number-naming system gives only limited advantage for preschooler's numerical development: Comparisons of Vietnamese and French-speaking children
Source: PLoS One. 2020 Dec 7;15(12):e0243472. doi: 10.1371/journal.pone.0243472 (PMC7721146; doi:10.1371/journal.pone.0243472)
Supplement: S7 Data — (XLSX) [file pone.0243472.s008.xlsx]

## Sheet: S7 Addition data
ID	Age.Months	Testing	TotalCR.Addition	Items	1 + 3	3 + 4	2 + 3	3 + 3	3 + 5	1 + 4	2 + 5	4 + 4	2 + 4	1 + 5	2 + 2	4 + 5	1 + 6	5 + 5
VN1	42	No
VN2	43	No
VN3	42	No
VN4	43	No
VN5	44	No
VN6	47	No
VN7	48	Yes	3		1	0	1	1	0	0	0
VN8	51	Yes	0		0	0	0
VN9	52	Yes	0		0	0	0
VN10	42	No
VN11	43	No
VN12	45	No
VN13	45	No
VN14	47	No
VN15	49	Yes	0		0	0	0
VN16	52	Yes	0		0	0	0
VN17	53	Yes	1		1	0	0	0
VN18	53	Yes	0		0	0	0
VN19	54	Yes	0		0	0	0
VN20	54	Yes	0		0	0	0
VN21	52	Yes	2		1	0	1	0	0	0
VN22	52	Yes	0		0	0	0
VN23	52	Yes	0		0	0	0
VN24	42	No
VN25	43	No
VN26	47	No
VN27	49	Yes	0		0	0	0
VN28	52	Yes	0		0	0	0
VN29	53	Yes	0		0	0	0
VN30	44	No
VN31	44	No
VN32	47	No
VN33	48	Yes	12		0	0	1	1	1	1	1	1	1	1	1	1	1	1
VN34	48	Yes	14		1	1	1	1	1	1	1	1	1	1	1	1	1	1
VN35	51	Yes	2		1	0	0	1	0	0	0
VN36	51	Yes	0		0	0	0
VN37	51	Yes	3		0	0	1	0	1	1	0	0	0
VN38	52	Yes	13		1	0	1	1	1	1	1	1	1	1	1	1	1	1
VN39	52	Yes	12		1	1	1	1	1	1	1	1	1	1	1	0	0	1
VN40	53	Yes	8		1	0	1	1	0	1	1	0	1	0	1	0	1	0
VN41	53	Yes	0		0	0	0
VN42	53	Yes	0		0	0	0
VN43	53	Yes	14		1	1	1	1	1	1	1	1	1	1	1	1	1	1
VN44	53	Yes	0		0	0	0
VN45	54	Yes	4		1	0	1	1	0	1	0	0	0
VN46	54	Yes	9		1	0	0	1	1	1	1	1	0	1	1	0	0	1
VN47	54	Yes	13		1	1	1	1	1	1	1	1	0	1	1	1	1	1
VN48	55	Yes	2		1	0	0	1	0	0	0
VN49	57	Yes	0		0	0	0
VN50	60	Yes	0		0	0	0
VN51	55	Yes	0		0	0	0
VN52	55	Yes	0		0	0	0
VN53	55	Yes	0		0	0	0
VN54	55	Yes	4		1	0	1	1	0	1	0	0	0
VN55	58	Yes	2		1	1	0	0	0
VN56	59	Yes	1		1	0	0	0
VN57	55	Yes	0		0	0	0
VN58	55	Yes	0		0	0	0
VN59	59	Yes	0		0	0	0
VN60	55	Yes	7		1	0	0	1	0	0	0	1	1	0	1	1	0	1
VN61	55	Yes	0		0	0	0
VN62	56	Yes	3		1	0	1	1	0	0	0
VN63	56	Yes	0		0	0	0
VN64	56	Yes	0		0	0	0
VN65	56	Yes	4		1	0	1	1	0	1	0	0	0
VN66	56	Yes	12		1	1	1	1	1	1	1	1	0	1	1	1	1	0
VN67	56	Yes	3		1	0	1	1	0	0	0
VN68	57	Yes	0		0	0	0
VN69	57	Yes	14		1	1	1	1	1	1	1	1	1	1	1	1	1	1
VN70	57	Yes	0		0	0	0
VN71	58	Yes	1		1	0	0	0
VN72	58	Yes	0		0	0	0
VN73	58	Yes	8		1	0	1	1	1	0	1	1	1	0	1	0	0	0
VN74	59	Yes	14		1	1	1	1	1	1	1	1	1	1	1	1	1	1
VN75	60	Yes	0		0	0	0
VN76	60	Yes	0		0	0	0
VN77	60	Yes	11		1	1	1	1	1	0	1	1	1	1	1	0	0	1
VN78	60	Yes	0		0	0	0
VN79	60	Yes	14		1	1	1	1	1	1	1	1	1	1	1	1	1	1
VN80	61	Yes	0		0	0	0
VN81	61	Yes	14		1	1	1	1	1	1	1	1	1	1	1	1	1	1
VN82	61	Yes	0		0	0	0
VN83	61	Yes	0		0	0	0
VN84	61	Yes	14		1	1	1	1	1	1	1	1	1	1	1	1	1	1
VN85	61	Yes	14		1	1	1	1	1	1	1	1	1	1	1	1	1	1
VN86	62	Yes	9		0	1	1	1	0	1	0	1	1	1	1	0	0	1
VN87	62	Yes	6		1	0	0	1	1	1	0	0	0	1	1	0	0	0
VN88	63	Yes	0		0	0	0
VN89	63	Yes	5		1	0	0	1	0	1	0	1	0	0	1	0	0	0
VN90	63	Yes	0		0	0	0
VN91	63	Yes	14		1	1	1	1	1	1	1	1	1	1	1	1	1	1
VN92	63	Yes	14		1	1	1	1	1	1	1	1	1	1	1	1	1	1
VN93	63	Yes	14		1	1	1	1	1	1	1	1	1	1	1	1	1	1
VN94	63	Yes	0		0	0	0
VN95	63	Yes	14		1	1	1	1	1	1	1	1	1	1	1	1	1	1
VN96	63	Yes	4		1	0	1	1	0	1	0	0	0
VN97	63	Yes	14		1	1	1	1	1	1	1	1	1	1	1	1	1	1
VN98	63	Yes	6		1	0	1	0	0	1	0	0	1	1	1	0	0	0
VN99	64	Yes	0		0	0	0
VN100	64	Yes	4		1	1	1	0	0	1	0	0	0
VN101	64	Yes	2		1	0	1	0	0	0
VN102	64	Yes	0		0	0	0
VN103	64	Yes	13		1	0	1	1	1	1	1	1	1	1	1	1	1	1
VN104	64	Yes	0		0	0	0
BEL105	41.7205	No
BEL106	46	No
BEL107	42	No
BEL108	44	No
BEL109	44	No
BEL110	46	No
BEL111	47.1123	No
BEL112	48	Yes	2		1	0	0	1	0	0	0
BEL113	49	Yes	0		0	0	0
BEL114	50	Yes	0		0	0	0
BEL115	51	Yes	0		0	0	0
BEL116	53	Yes	0		0	0	0
BEL117	54	Yes	0		0	0	0
BEL118	43.6274	No
BEL119	45	No
BEL120	45.3699	No
BEL121	45.9616	No
BEL122	48	Yes	0		0	0	0
BEL123	49	Yes	3		1	0	1	0	0	1	0	0	0
BEL124	52	Yes	1		1	0	0	0
BEL125	45	No
BEL126	48	Yes	2		0	0	0	1	0	1	0	0	0
BEL127	49	Yes	0		0	0	0
BEL128	52	Yes	0		0	0	0
BEL129	53	Yes	1		1	0	0	0
BEL130	49	Yes	1		1	0	0	0
BEL131	53	Yes	4		1	0	1	1	0	1	0	0	0
BEL132	53	Yes	8		1	0	0	1	1	1	0	1	0	1	1	0	1	0
BEL133	44.1205	No
BEL134	46	No
BEL135	46	No
BEL136	46.2247	No
BEL137	47	No
BEL138	47	No
BEL139	47	No
BEL140	47	No
BEL141	49	Yes	11		1	1	1	1	1	1	1	0	1	0	1	1	0	1
BEL142	49.1178	Yes	4		1	0	1	1	0	1	0	0	0
BEL143	50	Yes	1		1	0	0	0
BEL144	50.3014	Yes	0		0	0	0
BEL145	52	Yes	2		1	0	0	1	0	0	0
BEL146	52	Yes	10		1	0	1	1	1	1	1	0	1	1	1	0	1	0
BEL147	52.1096	Yes	0		0	0	0
BEL148	53	Yes	0		0	0	0
BEL149	53.7205	Yes	3		1	0	1	1	0	0	0
BEL150	54	Yes	0		0	0	0
BEL151	54	Yes	13		1	1	1	1	1	1	0	1	1	1	1	1	1	1
BEL152	54.8055	Yes	3		0	0	1	1	0	1	0	0	0
BEL153	57	Yes	1		1	0	0	0
BEL154	56	Yes	3		1	0	1	0	0	1	0	0	0
BEL155	56	Yes	2		0	1	0	0	1	0	0	0
BEL156	58	Yes	0		0	0	0
BEL157	58.0932	Yes	2		1	0	1	0	0	0
BEL158	58	Yes	1		1	0	0	0
BEL159	60	Yes	10		1	1	1	1	0	1	0	1	0	1	1	0	1	1
BEL160	61	Yes	6		1	0	1	1	1	1	1	0	0	0
BEL161	55	Yes	3		0	0	1	1	0	1	0	0	0
BEL162	55.7589	Yes	8		1	1	0	1	0	1	0	1	1	0	1	0	1	0
BEL163	56	Yes	2		1	0	1	0	0	0
BEL164	56	Yes	14		1	1	1	1	1	1	1	1	1	1	1	1	1	1
BEL165	56	Yes	0		0	0	0
BEL166	56	Yes	12			0	1	1	0	1	1	1	1	1	1	1	1	1
BEL167	57	Yes	0		0	0	0
BEL168	57	Yes	2		0	1	1	0	0	0
BEL169	57.1068	Yes	3		1	0	0	1	0	1	0	0	0
BEL170	57.7315	Yes	4		1	0	1	1	0	1	0	0	0
BEL171	58	Yes	1		1	0	0	0
BEL172	58	Yes	8		1	0	1	1	0	1	0	1	0	1	1	0	1	0
BEL173	59	Yes	11		1	0	1	1	0	1	0	1	1	1	1	1	1	1
BEL174	59	Yes	0		0	0	0
BEL175	60	Yes	0		0	0	0
BEL176	60	Yes	12		0	1	1	1	1	1	1	1	1	0	1	1	1	1
BEL177	60	Yes	13		1	1	1	1	1	1	1	1	0	1	1	1	1	1
BEL178	60	Yes	1		1	0	0	0
BEL179	60	Yes	14		1	1	1	1	1	1	1	1	1	1	1	1	1	1
BEL180	60.1644	Yes	0		0	0	0
BEL181	61	Yes	1		1	0	0	0
BEL182	61	Yes	0		0	0	0
BEL183	62	Yes	12		1	1	1	0	1	1	1	1	1	0	1	1	1	1
BEL184	62	Yes	0		0	0	0
BEL185	62.4658	Yes	0		0	0	0
BEL186	63	Yes	0		0	0	0
BEL187	63	Yes	0		0	0	0
BEL188	63	Yes	12		1	0	1	1	1	1	1	1	0	1	1	1	1	1
BEL189	63.1562	Yes	1		1	0	0	0
BEL190	63.3205	Yes	14		1	1	1	1	1	1	1	1	1	1	1	1	1	1
BEL191	63.5836	Yes	5		1	0	0	1	0	1	0	1	0	0	1	0	0	0
BEL192	63.6164	Yes	4		1	0	1	1	0	1	0	0	0
BEL193	64	Yes	10		1	0	1	1	1	1	1	1	1	1	1	0	0	0
BEL194	64	Yes	11		0	0	0	1	1	1	1	1	1	1	1	1	1	1
BEL195	64	Yes	1		1	0	0	0
BEL196	64	Yes	12		1	0	1	1	1	1	0	1	1	1	1	1	1	1
BEL197	64	Yes	0		0	0	0
BEL198	64	Yes	13		1	1	1	1	0	1	1	1	1	1	1	1	1	1
BEL199	64	Yes	12		0	1	1	1	1	0	1	1	1	1	1	1	1	1
BEL200	64.2082	Yes	13		1	1	1	1	1	1	1	1	0	1	1	1	0	1
BEL201	65	Yes	11		0	1	1	1	1	1	1	1	0	1	1	1	0	1
BEL202	66	Yes	10		1	0	1	1	0	1	0	1	1	1	1	0	1	1
BEL203	66	Yes	12		1	1	1	1	1	1	1	0	1	1	1	0	1	1
BEL204	66	Yes	13		1	1	1	1	0	1	1	1	1	1	1	1	1	1
BEL205	66	Yes	12		1	1	1	1	0	1	1	1	1	1	1	1	1	1
BEL206	66	Yes	12		1	1	1	1	0	1	1	1	1	0	1	1	1	1
BEL207	66	Yes	12		1	0	1	1	1	1	1	1	1	1	1	1	0	1
BEL208	66	Yes	13		1	1	1	0	1	1	1	1	1	1	1	1	1	1
