# Supplementary material for: Transparent number-naming system gives only limited advantage for preschooler's numerical development: Comparisons of Vietnamese and French-speaking children
Source: PLoS One. 2020 Dec 7;15(12):e0243472. doi: 10.1371/journal.pone.0243472 (PMC7721146; doi:10.1371/journal.pone.0243472)
Supplement: S8 Data — (XLSX) [file pone.0243472.s009.xlsx]

## Sheet: S8 Approximate Addition data
ID	Identificant	Age.Months	Testing	TotalCR	CR2.3	CR4.5	Number of schooling years Mother	Number of schooling years Father	Education Level of Mother	Education Level of Father	Items	trial1	trial2	trial3	trial4	trial5	trial6	trial7	trial8	trial9	trial10	trial11	trial12	trial13	trial14	trial15	trial16
VN1	BY.NPH.1610	42	No
VN2	BY.VQT.1409	43	No
VN3	SS3.NHN.28112013	42	No
VN4	BY.NTH.2808	43	No
VN5	SS3.VQK.2409	44	No
VN6	SS3.VTT.14062013	47	No
VN7	TT.4A.NPMA.2107	48	Yes	10	5	5						0	1	0	1	0	1	0	1	1	0	1	0	1	1	1	1
VN8	TT.4B.PGH.1612	51	Yes	7	4	3						0	0	1	0	0	0	1	0	1	1	0	0	0	1	1	1
VN9	VA.WUQ.2111	52	Yes	14	8	6						0	1	1	1	1	1	1	1	0	1	1	1	1	1	1	1
VN10	BY.HDQ.1508	42	No
VN11	BY.LTD.2108	43	No
VN12	BY.TTD.2606	45	No
VN13	BY.TPKN.1507	45	No
VN14	SS3.VĐT.1406	47	No
VN15	BY.TGM.303	49	Yes	11	7	4						0	1	0	1	1	1	1	1	1	1	0	0	1	0	1	1
VN16	TT4C.DNAT.1512	52	Yes	8	4	4						0	0	0	1	1	1	0	0	1	1	1	1	1	0	0	0
VN17	TT.4B.HMQ.1610	53	Yes	7	4	3						0	0	0	1	1	1	1	1	0	0	0	1	1	0	0	0
VN18	TT.4B.NMBC.2010	53	Yes	7	3	4						0	0	1	0	0	0	1	0	1	1	1	1	1	0	0	0
VN19	TT.4B.NLTV.2209	54	Yes	8	4	4						0	0	0	1	1	1	0	0	1	1	1	1	1	0	0	0
VN20	BY.TPHK.1010	54	Yes	9	6	3						1	0	0	1	1	1	0	1	0	1	1	0	1	0	0	1
VN21	TC.BVH.201	52	Yes	8	4	4						0	0	0	1	1	1	0	0	1	1	1	1	1	0	0	0
VN22	BY.HLPT.712	52	Yes	7	4	3						1	0	1	0	0	0	0	0	0	1	1	1	1	0	0	1
VN23	VA.LHN.0212	52	Yes	5	3	2						0	0	0	0	0	0	1	1	0	0	0	0	0	1	1	1
VN24	BY.THK.801	42	No
VN25	SS3.NPAN.1010	43	No
VN26	SS3.LNQB.1604	47	No
VN27	TT4C.LPQM.507	49	Yes	10	5	5						0	1	1	0	1	0	0	1	1	0	1	1	1	1	0	1
VN28	TT4C.DNA.112	52	Yes	10	5	5						1	1	1	1	1	1	0	0	0	0	0	1	0	1	1	1
VN29	TT4C.NXHV.1910	53	Yes	10	4	6						1	1	0	1	1	1	0	0	1	1	1	1	1	0	0	0
VN30	SS3.LHA.2309	44	No
VN31	SS3.NHCM.2209	44	No
VN32	SS3.NTA.105	47	No
VN33	VA.PPBY.2903	48	Yes	11	6	5						1	0	1	1	1	1	1	1	0	1	1	1	1	0	0	0
VN34	TT.4A.PBA.807	48	Yes	6	4	2						0	0	0	1	1	1	1	0	0	1	0	0	0	0	1	0
VN35	VA.HGN.2912	51	Yes	8	4	4						1	0	1	1	0	1	1	0	0	1	0	1	0	0	1	0
VN36	TT.4B.NBL.1712	51	Yes	8	4	4						1	0	1	1	0	1	1	0	0	1	0	1	0	0	1	0
VN37	TT.4B.NMBK.1512	51	Yes	12	7	5						1	0	1	1	1	1	1	1	1	1	0	1	0	0	1	1
VN38	TT.4B.TPC.1511	52	Yes	6	3	3						0	0	1	1	0	1	1	0	0	0	0	1	0	0	1	0
VN39	TT4C.VMTA.1212	52	Yes	8	4	4						1	0	1	1	0	1	1	0	0	1	0	1	0	0	1	0
VN40	VA.NAL.0511	53	Yes	9	5	4						1	1	1	1	0	1	1	0	0	1	0	0	1	0	1	0
VN41	VA.NHD.0211	53	Yes	8	4	4						1	0	1	1	0	1	1	0	0	1	0	1	0	0	1	0
VN42	TT.4B.TPKV.0711	53	Yes	11	6	5						0	0	0	1	1	1	1	1	1	1	1	1	1	0	1	0
VN43	VA.VTL.2811	53	Yes	11	7	4						1	1	1	0	1	1	0	1	1	1	1	0	1	0	0	1
VN44	VA.NTNH.03111	53	Yes	10	7	3						0	0	0	1	1	1	0	1	0	1	1	1	1	0	1	1
VN45	VA.TQH.0110	54	Yes	8	4	4						1	0	1	1	0	1	1	0	0	1	0	1	0	0	1	0
VN46	VA.PNBT.1210	54	Yes	14	8	6						1	0	1	1	1	1	1	1	0	1	1	1	1	1	1	1
VN47	VA.LTP.2909	54	Yes	14	8	6						1	0	1	1	1	1	1	1	0	1	1	1	1	1	1	1
VN48	VA.MDV.1709	55	Yes	14	8	6						0	0	1	1	1	1	1	1	1	1	1	1	1	1	1	1
VN49	VA.LNGH.1507	57	Yes	14	8	6						1	1	1	1	1	1	1	1	0	1	1	1	1	0	1	1
VN50	VA.TTK.2903	60	Yes	6	3	3						0	0	0	1	0	1	1	0	0	1	0	1	0	0	1	0
VN51	VA.VTP.1709	55	Yes	8	4	4						0	1	0	0	1	0	0	1	1	0	1	0	1	1	0	1
VN52	VA.VDL.1009	55	Yes	5	3	2						0	1	0	0	0	0	0	1	0	0	1	0	1	0	0	1
VN53	VA.TNMT.2309	55	Yes	9	4	5						0	0	1	1	1	0	1	0	1	0	0	1	1	1	1	0
VN54	VA.NPK.2509	55	Yes	7	4	3						0	0	1	1	0	1	1	0	0	1	0	1	0	0	1	0
VN55	TT4D.LHP.3005	58	Yes	7	3	4						0	1	0	0	1	0	0	1	1	0	1	0	0	1	0	1
VN56	TC.TNH.2005	59	Yes	7	3	4						0	0	1	0	0	0	1	1	1	0	1	0	1	1	0	0
VN57	TC.NVL.1110	55	Yes	6	3	3						0	0	0	1	1	1	0	0	1	1	0	0	0	1	0	0
VN58	VA.LLH.0809	55	Yes	13	7	6						1	1	0	1	1	1	0	1	1	1	0	1	1	1	1	1
VN59	VA.LHP.1806	59	Yes	10	4	6						0	0	0	1	1	0	1	1	1	0	1	1	1	1	0	1
VN60	VA.HHD.1209	55	Yes	8	4	4						1	0	1	1	0	1	1	0	0	1	0	1	0	0	1	0
VN61	TTX.NHK.1809	55	Yes	10	4	6						1	0	1	1	0	1	1	0	1	0	1	0	1	1	0	1
VN62	TT.4B.HNKM.1609	56	Yes	14	8	6						1	0	1	0	1	1	1	1	1	1	1	1	1	1	1	1
VN63	TT.CCA.209	56	Yes	7	2	5						1	0	0	1	0	0	1	1	0	0	0	1	0	1	1	0
VN64	TT.4A.NDH.3107	56	Yes	7	4	3						1	0	0	1	0	1	1	0	0	1	0	0	1	0	1	0
VN65	VA.NAT.1508	56	Yes	9	5	4						1	0	1	1	0	1	1	1	0	1	0	1	0	0	1	0
VN66	VA.LMH.2208	56	Yes	10	5	5						0	1	0	1	1	0	0	1	1	1	1	0	1	1	0	1
VN67	TT4C.NKN.2108	56	Yes	15	8	7						1	0	1	1	1	1	1	1	1	1	1	1	1	1	1	1
VN68	TT.4B.NPN.2506	57	Yes	6	3	3						0	0	0	1	1	0	1	1	0	0	0	1	1	0	0	0
VN69	TC.CTNH.1507	57	Yes	7	4	3						1	0	1	1	0	1	1	0	0	1	0	0	0	0	1	0
VN70	VA.LNBK.0308	57	Yes	8	4	4						1	0	1	1	0	1	1	0	0	1	0	1	0	0	1	0
VN71	TT4D.THTM.2306	58	Yes	9	7	2						1	1	1	0	1	1	0	1	0	1	0	0	1	0	1	0
VN72	TT.4A.DNPV.1207	58	Yes	14	7	7						1	0	1	1	1	1	1	1	1	0	1	1	1	1	1	1
VN73	VA.NMA.1206	58	Yes	8	4	4						1	0	1	1	0	1	1	0	0	1	0	1	0	0	1	0
VN74	TT.4A.LMN.1705	59	Yes	11	7	4						1	0	1	0	1	1	1	1	0	1	1	0	1	1	0	1
VN75	VA.VGH.0104	60	Yes	8	4	4						1	0	1	1	0	1	1	0	0	1	0	1	0	0	1	0
VN76	BY.NPU.904	60	Yes	8	4	4						0	0	0	1	1	1	0	0	1	1	1	1	1	0	0	0
VN77	VA.NVSH.1504	60	Yes	8	4	4						1	0	1	1	0	1	1	0	0	1	0	1	0	0	1	0
VN78	VA.HGA.1904	60	Yes	12	7	5						1	0	1	1	1	1	1	0	0	1	0	1	1	1	1	1
VN79	BY.NTBN.2204	60	Yes	13	8	5						1	1	1	0	1	1	1	1	0	1	1	1	1	0	1	1
VN80	TTX.PNQA.1804	61	Yes	12	6	6						1	0	1	1	0	1	1	1	0	1	1	1	0	1	1	1
VN81	TT4D.BVG.1603	61	Yes	12	7	5						1	0	1	1	1	1	1	1	0	1	0	1	1	1	1	0
VN82	VA.LDD.1303	61	Yes	15	8	7						0	1	1	1	1	1	1	1	1	1	1	1	1	1	1	1
VN83	VA.TTVT.2302	61	Yes	8	4	4						1	0	1	1	0	1	1	0	0	1	0	1	0	0	1	0
VN84	TT4D.TML.2103	61	Yes	16	8	8						1	1	1	1	1	1	1	1	1	1	1	1	1	1	1	1
VN85	VA.NTKB.1703	61	Yes	16	8	8						1	1	1	1	1	1	1	1	1	1	1	1	1	1	1	1
VN86	BY.TBN.602	62	Yes	15	8	7						1	0	1	1	1	1	1	1	1	1	1	1	1	1	1	1
VN87	TT.4A.NMC.2801	62	Yes	9	4	5						1	0	0	1	0	1	1	1	0	1	1	1	0	0	1	0
VN88	VA.TNK.2201	63	Yes	9	4	5						1	0	0	1	1	1	0	0	1	1	1	1	1	0	0	0
VN89	VA.HTK.2301	63	Yes	8	4	4						1	0	1	1	0	1	1	0	0	1	0	1	0	0	1	0
VN90	VA.NAL.0101	63	Yes	11	6	5						1	0	1	0	1	1	1	1	0	0	1	1	0	1	1	1
VN91	TT.4A.KDH.1801	63	Yes	8	5	3						0	0	0	1	1	1	1	1	0	0	0	0	0	1	1	1
VN92	BY.LHTK.401	63	Yes	11	6	5						1	0	1	1	1	1	1	1	1	1	0	1	0	0	1	0
VN93	TT.4A.PXL.1501	63	Yes	11	5	6						0	1	1	0	1	0	1	1	1	0	1	1	1	1	1	0
VN94	VA.HPY.2501	63	Yes	11	6	5						1	0	1	1	0	1	1	1	0	1	1	1	1	0	1	0
VN95	TT.4A.TTK.1201	63	Yes	11	7	4						1	1	1	0	1	1	0	0	0	1	1	1	1	0	1	1
VN96	VA.HKT.0901	63	Yes	14	8	6						1	1	1	0	1	1	1	1	0	1	1	1	1	1	1	1
VN97	TT4D.NMQ.1501	63	Yes	10	6	4						0	0	0	1	1	1	0	0	1	1	1	1	1	0	1	1
VN98	VA.NNNY.1501	63	Yes	10	5	5						1	1	1	1	1	1	1	0	0	1	0	1	1	0	0	0
VN99	VV.4A.NVL.2502	64	Yes	7	4	3						0	0	1	1	0	1	1	0	0	1	0	1	0	0	1	0
VN100	TT4C.PNT.403	64	Yes	13	7	6						1	0	1	1	1	1	1	1	0	0	1	1	1	1	1	1
VN101	TT.4A.LQN.1602	64	Yes	13	8	5						0	0	1	1	1	1	1	1	1	1	0	1	1	1	1	1
VN102	VA.HBD.2702	64	Yes	8	5	3						1	0	1	0	1	1	1	0	0	1	0	1	0	0	1	0
VN103	TTX.VHY.1303	64	Yes	8	4	4						1	0	1	1	0	1	1	0	0	1	0	1	0	0	1	0
VN104	TT.4A.BAL.1103	64	Yes	9	4	5						1	0	0	1	1	1	0	0	1	1	1	1	1	0	0	0
BEL105	ESRH.EM.2405	41.7205	No
BEL106	SRH.DS.1901	46	No
BEL107	SRH.LM.1504	42	No
BEL108	WM.CA.1903	44	No
BEL109	CLR.VP.604	44	No
BEL110	END.AR.1302	46	No
BEL111	ESRH.DN.1812	47.1123	No
BEL112	CM.GE.2011	48	Yes	9	3	6						1	0	1	1	1	1	1	0	1	0	0	1	0	0	1	0
BEL113	EW.ML.1411	49	Yes	5	2	3						0	0	0	0	1	1	0	0	0	0	1	1	0	1	0	0
BEL114	CLR.HK.2609	50	Yes	10	7	3						0	1	0	0	1	0	0	1	1	1	1	1	1	1	0	1
BEL115	CLR.NH.2607	51	Yes	8	4	4						1	0	1	1	0	1	1	0	0	1	0	1	0	0	1	0
BEL116	WM.LS.107	53	Yes	10	7	3						0	0	0	1	1	1	0	0	1	1	1	1	1	0	1	1
BEL117	SRH.SE.2405	54	Yes	7	3	4						0	0	1	0	0	0	1	0	1	1	1	1	1	0	0	0
BEL118	END.TL.2604	43.6274	No
BEL119	WM.PA.1202	45	No
BEL120	ESRH.CL.0902	45.3699	No
BEL121	ESRH.TG.1701	45.9616	No
BEL122	CLR.AM.1011	48	Yes	12	6	6						0	1	1	0	1	1	1	1	1	1	0	1	0	1	1	1
BEL123	CLR.AV.511	49	Yes	8	4	4						0	0	0	0	1	1	1	1	1	0	0	0	0	1	1	1
BEL124	CLR.VD.1608	52	Yes	8	5	3						0	1	0	0	1	0	0	1	1	0	1	0	1	1	0	1
BEL125	SRH.SB.1202	45	No
BEL126	CLR.BM.2811	48	Yes	6	5	1						0	0	0	1	0	0	0	0	1	1	1	1	1	0	0	0
BEL127	CLR.AH.14102	49	Yes	9	5	4						0	0	0	1	1	1	1	0	0	0	0	1	1	1	1	1
BEL128	CLR.VK.807	52	Yes	10	4	6						1	0	1	1	1	1	1	0	0	1	0	1	0	1	1	0
BEL129	CM.BA.2306	53	Yes	9	5	4						1	1	0	0	1	0	0	1	1	0	1	0	1	1	0	1
BEL130	EW.VO.2810	49	Yes	8	6	2						0	1	1	0	1	1	1	0	0	1	0	1	0	0	1	0
BEL131	CLR.EB.2006	53	Yes	10	4	6						1	1	1	0	1	1	0	1	1	0	1	1	1	0	0	0
BEL132	CM.VNR.1406	53	Yes	7	4	3						0	0	1	1	0	1	0	0	0	1	0	1	0	1	1	0
BEL133	ESRH.WM.1403	44.1205	No
BEL134	SRH.PM.3001	46	No
BEL135	END.KA.3001	46	No
BEL136	ESRH.ML.1401	46.2247	No
BEL137	CLR.SA.412	47	No
BEL138	SRH.VA.1212	47	No
BEL139	SRH.GY.0411	47	No
BEL140	EWLM.2711	47	No
BEL141	CM.FA.1110	49	Yes	8	3	5						1	0	1	1	0	1	1	0	0	1	0	1	0	0	1	0
BEL142	ESRH.SY.1110	49.1178	Yes	8	4	4						0	0	0	0	1	1	1	1	1	0	0	0	0	1	1	1
BEL143	CM.VL.2709	50	Yes	10	5	5						1	1	0	1	1	0	0	1	1	0	1	0	1	0	1	1
BEL144	ESRH.GJ.0509	50.3014	Yes	9	5	4						1	0	1	1	0	1	1	1	0	1	0	1	0	0	1	0
BEL145	WM.BN.1607	52	Yes	10	5	5						1	1	0	0	1	0	1	1	1	1	1	1	0	0	1	0
BEL146	CM.HE.2806	52	Yes	8	3	5						1	0	1	1	0	1	1	0	0	1	0	1	0	0	1	0
BEL147	ESRH.DC.1907	52.1096	Yes	11	5	6						1	1	1	0	0	1	1	1	0	1	1	0	0	1	1	1
BEL148	EW.GA.1307	53	Yes	11	6	5						1	0	1	1	1	1	1	1	1	1	0	1	0	0	1	0
BEL149	ESRH.CM.2405	53.7205	Yes	10	5	5						1	0	1	1	1	1	0	0	1	0	1	0	1	1	0	1
BEL150	SRH.PR.0805	54	Yes	12	8	4						1	1	1	1	1	1	1	1	1	1	0	1	0	0	1	0
BEL151	CM.BJ.1306	54	Yes	7	5	2						0	1	0	0	0	0	0	1	1	0	1	0	1	1	0	1
BEL152	EW.GA.1905	54.8055	Yes	7	4	3						0	0	0	1	0	0	1	1	0	1	1	1	0	0	1	0
BEL153	CM.DA.103	57	Yes	9	6	3						1	0	0	0	0	1	1	0	0	1	1	0	1	1	1	1
BEL154	CM.LA.304	56	Yes	6	2	4						1	1	0	1	0	1	0	0	0	0	0	0	0	0	1	1
BEL155	CM.JA.2903	56	Yes	13	7	6						1	1	0	0	1	1	1	1	1	1	1	1	1	1	0	1
BEL156	SRH.MV.2001	58	Yes	9	7	2						1	1	1	0	1	1	0	1	0	1	0	0	1	0	1	0
BEL157	ESRH.MO.2001	58.0932	Yes	8	5	3						0	1	1	0	0	0	0	1	1	0	0	1	1	1	0	1
BEL158	CLR.GD.1001	58	Yes	12	6	6						0	1	1	0	1	1	1	1	1	1	0	1	0	1	1	1
BEL159	CLR.MSB.2210	60	Yes	15	7	8						1	1	1	1	1	1	1	1	1	1	1	1	0	1	1	1
BEL160	WM.GN.2310	61	Yes	10	4	6						1	0	1	1	1	1	0	1	0	1	1	1	0	0	1	0
BEL161	CLR.JVdH.2504	55	Yes	8	5	3						0	0	0	1	1	1	0	0	1	1	1	1	1	0	0	0
BEL162	ESRH.BE.3003	55.7589	Yes	4	4	0						0	0	0	0	0	0	0	0	1	1	1	0	0	1	0	0
BEL163	CLR.VM.2503	56	Yes	8	2	6						1	1	0	1	0	1	1	1	0	0	0	1	0	0	1	0
BEL164	CLR.TC.3003	56	Yes	6	3	3						0	0	1	0	1	0	1	0	1	1	1	0	0	0	0	0
BEL165	CLR.JB.904	56	Yes	15	8	7						1	0	1	1	1	1	1	1	1	1	1	1	1	1	1	1
BEL166	CLR.LJ.703	56	Yes	16	8	8						1	1	1	1	1	1	1	1	1	1	1	1	1	1	1	1
BEL167	SRH.DE.2102	57	Yes	8	4	4						0	0	0	0	1	1	1	1	1	0	0	0	0	1	1	1
BEL168	CM.GM.702	57	Yes	12	5	7						1	0	1	1	1	1	1	1	1	1	0	1	1	0	1	0
BEL169	ESRH.VE.1902	57.1068	Yes	8	3	5						1	0	1	1	0	1	1	0	0	1	0	1	0	0	1	0
BEL170	ESRH.LE.3101	57.7315	Yes	11	5	6						1	1	0	1	0	1	1	1	0	1	1	1	1	0	1	0
BEL171	CM.BC.301	58	Yes	13	7	6						1	1	0	1	1	1	0	1	1	1	1	1	1	0	1	1
BEL172	CM.MDE.1501	58	Yes	8	3	5						1	1	1	0	1	1	0	0	1	0	0	1	0	0	1	0
BEL173	CLR.MSS.301	59	Yes	9	5	4						0	0	1	1	1	1	0	0	1	1	1	1	1	0	0	0
BEL174	WM.AC.1001	59	Yes	12	5	7						1	0	1	1	1	1	1	1	0	1	1	1	0	0	1	1
BEL175	CLR.MC.2511	60	Yes	8	3	5						1	0	1	1	0	1	1	0	0	1	0	1	0	0	1	0
BEL176	CLR.JC.2208	60	Yes	13	6	7						1	0	1	1	1	1	1	1	1	1	0	1	1	0	1	1
BEL177	CLR.LH.2610	60	Yes	15	7	8						1	1	1	1	1	1	1	1	1	1	1	1	1	1	0	1
BEL178	CLR.ID.1312	60	Yes	9	4	5						1	0	1	1	0	1	1	0	0	1	1	1	0	0	1	0
BEL179	CLR.ER.2311	60	Yes	14	7	7						1	1	1	1	1	1	0	1	1	1	1	0	1	1	1	1
BEL180	END.BT.0812	60.1644	Yes	8	5	3						0	0	0	1	1	1	0	0	1	1	1	1	1	0	0	0
BEL181	CLR.OH.2110	61	Yes	15	7	8						1	1	1	1	1	1	1	1	1	1	1	1	0	1	1	1
BEL182	END.BM.1911	61	Yes	12	5	7						1	0	1	1	1	1	1	1	0	1	1	1	0	0	1	1
BEL183	SRH.MA.1309	62	Yes	9	3	6						1	0	1	1	1	1	1	0	1	0	0	1	0	0	1	0
BEL184	SRH.LT.2609	62	Yes	12	6	6						0	1	1	0	1	1	1	1	1	1	0	1	0	1	1	1
BEL185	ESRH.CE.0409	62.4658	Yes	9	4	5						1	0	1	1	0	1	1	0	0	1	0	1	1	0	1	0
BEL186	END.ML.0309	63	Yes	12	6	6						0	1	1	0	1	1	1	1	1	1	0	1	0	1	1	1
BEL187	SRH.JG.2708	63	Yes	14	6	8						1	1	1	1	1	1	1	1	1	1	1	1	0	0	1	1
BEL188	CLR.AP.1709	63	Yes	14	7	7						1	1	0	1	1	1	1	1	0	1	1	1	1	1	1	1
BEL189	ESRH.LE.1408	63.1562	Yes	7	2	5						1	1	1	0	0	1	1	0	1	0	0	0	1	0	0	0
BEL190	END.CA.0309	63.3205	Yes	13	6	7						1	0	0	1	1	1	1	1	0	1	1	1	1	1	1	1
BEL191	END.FL.2608	63.5836	Yes	8	3	5						1	0	1	1	0	1	1	0	0	1	0	1	0	0	1	0
BEL192	END.FJ.26081	63.6164	Yes	6	2	4						0	0	0	1	0	0	1	1	0	0	0	1	0	1	1	0
BEL193	EW.LI.1208	64	Yes	14	7	7						1	1	0	1	1	1	1	1	0	1	1	1	1	1	1	1
BEL194	CLR.OS.1408	64	Yes	9	4	5						1	0	1	1	0	1	1	0	0	1	0	1	0	1	1	0
BEL195	CLR.AP.208	64	Yes	14	6	8						1	1	1	1	1	1	1	1	1	1	1	1	0	0	1	1
BEL196	CM.BL.2108	64	Yes	9	3	6						1	0	1	1	0	1	1	1	0	1	0	1	0	0	1	0
BEL197	END.SA.0908	64	Yes	13	6	7						1	0	0	1	1	1	1	1	0	1	1	1	1	1	1	1
BEL198	SRH.RL.0807	64	Yes	9	3	6						1	0	1	1	1	1	1	0	1	0	0	1	0	0	1	0
BEL199	WM.DL.2307	64	Yes	14	8	6						1	1	1	1	0	1	1	0	1	1	1	1	1	1	1	1
BEL200	ESRH.LN.2007	64.2082	Yes	11	5	6						1	1	1	1	0	1	1	0	1	1	0	1	0	1	1	0
BEL201	CM.LBM.507	65	Yes	16	8	8						1	1	1	1	1	1	1	1	1	1	1	1	1	1	1	1
BEL202	END.PA.1405	66	Yes	13	7	6						1	1	0	1	1	1	0	1	1	1	1	1	1	0	1	1
BEL203	SRH.PN.2205	66	Yes	13	7	6						1	1	0	1	1	1	0	1	1	1	1	1	1	0	1	1
BEL204	CLR.AM.1805	66	Yes	14	7	7						1	0	1	1	1	1	1	1	1	1	1	0	1	1	1	1
BEL205	ESRH.PH.2604	66	Yes	8	3	5						1	0	1	1	0	1	1	0	0	1	0	1	0	0	1	0
BEL206	CM.MA.2204	66	Yes	14	6	8						1	1	1	1	1	1	1	1	1	1	1	1	1	0	1	0
BEL207	END.DT.1806	66	Yes	12	7	5						1	0	1	1	1	1	1	0	0	1	0	1	1	1	1	1
BEL208	EW.FO.0106	66	Yes	15	7	8						1	1	1	1	1	1	1	1	1	1	1	1	0	1	1	1
