# Supplementary material for: Transparent number-naming system gives only limited advantage for preschooler's numerical development: Comparisons of Vietnamese and French-speaking children
Source: PLoS One. 2020 Dec 7;15(12):e0243472. doi: 10.1371/journal.pone.0243472 (PMC7721146; doi:10.1371/journal.pone.0243472)
Supplement: S9 Data — (XLSX) [file pone.0243472.s010.xlsx]

## Sheet: S9 Nationality, Age, IQ PL data
ID	Nationality	Age.Months	AGE.GROUP	IQ.testing	IQ.Standard.Score	PL.TotalCR	LetterSpan
VN1	Vietnam	42	Younger	No		4	1.5
VN2	Vietnam	43	Younger	No		8	3
VN3	Vietnam	42	Younger	No		6	2.5
VN4	Vietnam	43	Younger	No		7	2.5
VN5	Vietnam	44	Younger	No		9	3
VN6	Vietnam	47	Younger	No		9	3
VN7	Vietnam	48	Older	Yes	12	7	2.5
VN8	Vietnam	51	Older	Yes	8	4	1.5
VN9	Vietnam	52	Older	Yes	10	4	1.5
VN10	Vietnam	42	Younger	No		5	2
VN11	Vietnam	43	Younger	No		4	1.5
VN12	Vietnam	45	Younger	No		7	2.5
VN13	Vietnam	45	Younger	No		7	2.5
VN14	Vietnam	47	Younger	No		8	3
VN15	Vietnam	49	Older	Yes	12	6	2.5
VN16	Vietnam	52	Older	Yes	10	6	2.5
VN17	Vietnam	53	Older	Yes	6	7	2.5
VN18	Vietnam	53	Older	Yes	12	6	2.5
VN19	Vietnam	54	Older	Yes	6	6	2.5
VN20	Vietnam	54	Older	Yes	14	9	3
VN21	Vietnam	52	Older	Yes	7	10	3.5
VN22	Vietnam	52	Older	Yes	12	10	3.5
VN23	Vietnam	52	Older	Yes	13	7	2.5
VN24	Vietnam	42	Younger	No		9	3
VN25	Vietnam	43	Younger	No		8	3
VN26	Vietnam	47	Younger	No		8	3
VN27	Vietnam	49	Older	Yes	16	8	3
VN28	Vietnam	52	Older	Yes	4	7	2.5
VN29	Vietnam	53	Older	Yes	7	8	3
VN30	Vietnam	44	Younger	No		10	3.5
VN31	Vietnam	44	Younger	No		9	3
VN32	Vietnam	47	Younger	No		8	3
VN33	Vietnam	48	Older	Yes	11	5	2
VN34	Vietnam	48	Older	Yes	12	7	2.5
VN35	Vietnam	51	Older	Yes	10	6	2.5
VN36	Vietnam	51	Older	Yes	10	8	3
VN37	Vietnam	51	Older	Yes	11	7	2.5
VN38	Vietnam	52	Older	Yes	9	9	3
VN39	Vietnam	52	Older	Yes	13	8	3
VN40	Vietnam	53	Older	Yes	8	5	2
VN41	Vietnam	53	Older	Yes	9	6	2.5
VN42	Vietnam	53	Older	Yes	9	5	2
VN43	Vietnam	53	Older	Yes	12	10	3.5
VN44	Vietnam	53	Older	Yes	13	6	2.5
VN45	Vietnam	54	Older	Yes	6	7	2.5
VN46	Vietnam	54	Older	Yes	11	9	3
VN47	Vietnam	54	Older	Yes	11	7	2.5
VN48	Vietnam	55	Older	Yes	8	4	1.5
VN49	Vietnam	57	Older	Yes	8	8	3
VN50	Vietnam	60	Older	Yes	5	3	1
VN51	Vietnam	55	Older	Yes	6	3	1
VN52	Vietnam	55	Older	Yes	7	6	2.5
VN53	Vietnam	55	Older	Yes	5	9	3
VN54	Vietnam	55	Older	Yes	11	6	2.5
VN55	Vietnam	58	Older	Yes	11	4	1.5
VN56	Vietnam	59	Older	Yes	9	7	2.5
VN57	Vietnam	55	Older	Yes	8	8	3
VN58	Vietnam	55	Older	Yes	13	7	2.5
VN59	Vietnam	59	Older	Yes	7	7	2.5
VN60	Vietnam	55	Older	Yes	6	8	3
VN61	Vietnam	55	Older	Yes	8	6	2.5
VN62	Vietnam	56	Older	Yes	7	6	2.5
VN63	Vietnam	56	Older	Yes	10	7	2.5
VN64	Vietnam	56	Older	Yes	11	7	2.5
VN65	Vietnam	56	Older	Yes	11	8	3
VN66	Vietnam	56	Older	Yes	11	7	2.5
VN67	Vietnam	56	Older	Yes	13	12	4
VN68	Vietnam	57	Older	Yes	5	5	2
VN69	Vietnam	57	Older	Yes	8	7	2.5
VN70	Vietnam	57	Older	Yes	9	6	2.5
VN71	Vietnam	58	Older	Yes	7	5	2
VN72	Vietnam	58	Older	Yes	9	8	3
VN73	Vietnam	58	Older	Yes	10	8	3
VN74	Vietnam	59	Older	Yes	8	6	2.5
VN75	Vietnam	60	Older	Yes	9	6	2.5
VN76	Vietnam	60	Older	Yes	9	8	3
VN77	Vietnam	60	Older	Yes	12	5	2
VN78	Vietnam	60	Older	Yes	12	8	3
VN79	Vietnam	60	Older	Yes	16	7	2.5
VN80	Vietnam	61	Older	Yes	9	6	2.5
VN81	Vietnam	61	Older	Yes	11	8	3
VN82	Vietnam	61	Older	Yes	11	7	2.5
VN83	Vietnam	61	Older	Yes	11	6	2.5
VN84	Vietnam	61	Older	Yes	15	10	3.5
VN85	Vietnam	61	Older	Yes	16	6	2.5
VN86	Vietnam	62	Older	Yes	7	9	3
VN87	Vietnam	62	Older	Yes	12	7	2.5
VN88	Vietnam	63	Older	Yes	2	8	3
VN89	Vietnam	63	Older	Yes	5	3	1
VN90	Vietnam	63	Older	Yes	5	5	2
VN91	Vietnam	63	Older	Yes	8	9	3
VN92	Vietnam	63	Older	Yes	9	9	3
VN93	Vietnam	63	Older	Yes	9	11	4
VN94	Vietnam	63	Older	Yes	11	4	1.5
VN95	Vietnam	63	Older	Yes	11	7	2.5
VN96	Vietnam	63	Older	Yes	11	8	3
VN97	Vietnam	63	Older	Yes	12	10	3.5
VN98	Vietnam	63	Older	Yes	13	8	3
VN99	Vietnam	64	Older	Yes	5	7	2.5
VN100	Vietnam	64	Older	Yes	8	8	3
VN101	Vietnam	64	Older	Yes	9	12	4
VN102	Vietnam	64	Older	Yes	12	10	3.5
VN103	Vietnam	64	Older	Yes	13	8	3
VN104	Vietnam	64	Older	Yes	13	10	3.5
BEL105	Belgium	41.7205	Younger	No		5	2
BEL106	Belgium	46	Younger	No		3	1
BEL107	Belgium	42	Younger	No		3	1
BEL108	Belgium	44	Younger	No		5	2
BEL109	Belgium	44	Younger	No		11	4
BEL110	Belgium	46	Younger	No		5	2
BEL111	Belgium	47.1123	Younger	No		5	2
BEL112	Belgium	48	Older	Yes	13	6	2.5
BEL113	Belgium	49	Older	Yes	11	12	4
BEL114	Belgium	50	Older	Yes	13	6	2.5
BEL115	Belgium	51	Older	Yes	13	6	2.5
BEL116	Belgium	53	Older	Yes	10	6	2.5
BEL117	Belgium	54	Older	Yes	6	6	2.5
BEL118	Belgium	43.6274	Younger	No		8	3
BEL119	Belgium	45	Younger	No		2	1
BEL120	Belgium	45.3699	Younger	No		3	1
BEL121	Belgium	45.9616	Younger	No		3	1
BEL122	Belgium	48	Older	Yes	9	8	3
BEL123	Belgium	49	Older	Yes	13	12	4
BEL124	Belgium	52	Older	Yes	10	10	3.5
BEL125	Belgium	45	Younger	No		7	2.5
BEL126	Belgium	48	Older	Yes	13	13	4.5
BEL127	Belgium	49	Older	Yes	13	9	3
BEL128	Belgium	52	Older	Yes	13	11	4
BEL129	Belgium	53	Older	Yes	10	5	2
BEL130	Belgium	49	Older	Yes	9	9	3
BEL131	Belgium	53	Older	Yes	6	9	3
BEL132	Belgium	53	Older	Yes	14	6	2.5
BEL133	Belgium	44.1205	Younger	No		5	2
BEL134	Belgium	46	Younger	No		7	2.5
BEL135	Belgium	46	Younger	No		9	3
BEL136	Belgium	46.2247	Younger	No		6	2.5
BEL137	Belgium	47	Younger	No		13	4.5
BEL138	Belgium	47	Younger	No		8	3
BEL139	Belgium	47	Younger	No		5	2
BEL140	Belgium	47	Younger	No		9	3
BEL141	Belgium	49	Older	Yes	11	7	2.5
BEL142	Belgium	49.1178	Older	Yes	9	7	2.5
BEL143	Belgium	50	Older	Yes	11	6	2.5
BEL144	Belgium	50.3014	Older	Yes	11	5	2
BEL145	Belgium	52	Older	Yes	8	3	1
BEL146	Belgium	52	Older	Yes	11	9	3
BEL147	Belgium	52.1096	Older	Yes	5	3	1
BEL148	Belgium	53	Older	Yes	12	10	3.5
BEL149	Belgium	53.7205	Older	Yes	13	8	3
BEL150	Belgium	54	Older	Yes	7	3	1
BEL151	Belgium	54	Older	Yes	11	7	2.5
BEL152	Belgium	54.8055	Older	Yes	11	8	3
BEL153	Belgium	57	Older	Yes	6	6	2.5
BEL154	Belgium	56	Older	Yes	9	6	2.5
BEL155	Belgium	56	Older	Yes	11	5	2
BEL156	Belgium	58	Older	Yes	10	3	1
BEL157	Belgium	58.0932	Older	Yes	6	8	3
BEL158	Belgium	58	Older	Yes	12	9	3
BEL159	Belgium	60	Older	Yes	10	8	3
BEL160	Belgium	61	Older	Yes	7	7	2.5
BEL161	Belgium	55	Older	Yes	6	10	3.5
BEL162	Belgium	55.7589	Older	Yes	7	7	2.5
BEL163	Belgium	56	Older	Yes	7	7	2.5
BEL164	Belgium	56	Older	Yes	9	11	4
BEL165	Belgium	56	Older	Yes	11	9	3
BEL166	Belgium	56	Older	Yes	13	11	4
BEL167	Belgium	57	Older	Yes	8	10	3.5
BEL168	Belgium	57	Older	Yes	12	10	3.5
BEL169	Belgium	57.1068	Older	Yes	8	3	1
BEL170	Belgium	57.7315	Older	Yes	11	6	2.5
BEL171	Belgium	58	Older	Yes	8	3	1
BEL172	Belgium	58	Older	Yes	10	6	2.5
BEL173	Belgium	59	Older	Yes	10	8	3
BEL174	Belgium	59	Older	Yes	11	6	2.5
BEL175	Belgium	60	Older	Yes	6	6	2.5
BEL176	Belgium	60	Older	Yes	8	11	4
BEL177	Belgium	60	Older	Yes	9	12	4
BEL178	Belgium	60	Older	Yes	10	11	4
BEL179	Belgium	60	Older	Yes	14	15	5
BEL180	Belgium	60.1644	Older	Yes	4	9	3
BEL181	Belgium	61	Older	Yes	3	12	4
BEL182	Belgium	61	Older	Yes	11	6	2.5
BEL183	Belgium	62	Older	Yes	7	11	4
BEL184	Belgium	62	Older	Yes	7	8	3
BEL185	Belgium	62.4658	Older	Yes	7	3	1
BEL186	Belgium	63	Older	Yes	7	10	3.5
BEL187	Belgium	63	Older	Yes	9	8	3
BEL188	Belgium	63	Older	Yes	10	9	3
BEL189	Belgium	63.1562	Older	Yes	12	6	2.5
BEL190	Belgium	63.3205	Older	Yes	9	9	3
BEL191	Belgium	63.5836	Older	Yes	11	11	4
BEL192	Belgium	63.6164	Older	Yes	9	11	4
BEL193	Belgium	64	Older	Yes	5	10	3.5
BEL194	Belgium	64	Older	Yes	6	9	3
BEL195	Belgium	64	Older	Yes	7	10	3.5
BEL196	Belgium	64	Older	Yes	8	6	2.5
BEL197	Belgium	64	Older	Yes	8	11	4
BEL198	Belgium	64	Older	Yes	9	11	4
BEL199	Belgium	64	Older	Yes	12	7	2.5
BEL200	Belgium	64.2082	Older	Yes	8	15	5
BEL201	Belgium	65	Older	Yes	5	9	3
BEL202	Belgium	66	Older	Yes	4	9	3
BEL203	Belgium	66	Older	Yes	7	7	2.5
BEL204	Belgium	66	Older	Yes	7	14	4.5
BEL205	Belgium	66	Older	Yes	9	8	3
BEL206	Belgium	66	Older	Yes	10	6	2.5
BEL207	Belgium	66	Older	Yes	10	10	3.5
BEL208	Belgium	66	Older	Yes	12	14	4.5
