# Supplementary material for: Transparent number-naming system gives only limited advantage for preschooler's numerical development: Comparisons of Vietnamese and French-speaking children
Source: PLoS One. 2020 Dec 7;15(12):e0243472. doi: 10.1371/journal.pone.0243472 (PMC7721146; doi:10.1371/journal.pone.0243472)
Supplement: S10 Data — (XLSX) [file pone.0243472.s011.xlsx]

## Sheet: S10 Parent Education HomAct
ID	Education Level of Mother_ Vietnam	Education Level of Father_ Vietnam	Education Level of Mother_ Belgium	Education Level of Father_ Belgium	Number of schooling years Mother	Number of schooling years Father	Home activity	Item1	item2	item3	item4	item5	item6	item7	item8	item9	item10	item11	item12	item13	item14	item15	item16	item17	item18	item19	item20	item21	item22	item23	item24
ParentVN1	5	5			15	15		2	1	0	2	4	4	3	4	0	4	2	1	4	4	4	4	4	4	4	4	4	4	4	2
ParentVN2	4	4			14	14		2	0	1	2	1	1	2	2	0	2	3	3	2	0	0	1	0	0	0	2	1	0	0	2
ParentVN3	6	6			16	16
ParentVN4	6	6			16	16		1	1	1	1	1	2	2	2	0	2	1	3	2	1	2	1	1	0	1	0	1	2	0	1
ParentVN5	6	6			16	16		3	3	3	2	3	3	3	4	3	3	4	3	4	4	4	4	3	4	4	4	4	3	3	3
ParentVN6	6	6			16	16		2	3	1	4	2	3	4	3	1	3	4	2	4	3	2	3	3	3	3	3	3	2	4	2
ParentVN7	6	6			16	16		2	2	2	2	2	4	4	4	3	4	4	4	4	3	3	2	3	2	3	2	3	2	3	2
ParentVN8	6	6			16	16
ParentVN9	3	6			12	16		2	2	1	1	2	3	3	4	1	4	4	4	4	4	4	4	3	4	4	4	4	3	3	4
ParentVN10	6	6			16	16		0	0	3	3	2	2	2	3	1	2	4	4	4	2	2	1	1	1	2	2	1	1	1	2
ParentVN11	6	6			16	16		0	0	2	0	2	2	3	2	0	2	4	4	3	0	0	0	2	0	2	3	2	1	2	2
ParentVN12	6	4			16	14		2	0	0	0	0	1	0	2	0	0	2	0	2	0	0	0	1	0	1	0	1	0	0	1
ParentVN13	6	6			16	16		1	1	1	3	3	2	4	3	2	2	3	4	4	1	1	1	1	1	4	4	2	1	3	4
ParentVN14	6	6			16	16		2	3	1	4	2	3	4	3	1	3	4	2	4	3	2	3	3	3	3	3	3	2	4	2
ParentVN15	4	4			14	14		0	0	0	0	0	1	0	1	2	2	2	2	2	2	0	0	0	0	1	1	1	0	3	1
ParentVN16	6	6			16	16		4	0	3	0	3	4	4	2	0	4	4	4	4	2	2	4	4	1	4	0	0	3	1	3
ParentVN17	6	6			16	16		2	0	0	2	0	2	4	3	0	2	2	2	2	0	0	0	0	0	2	0	0	0	0	4
ParentVN18	6	7			16	18		0	0	1	3	3	2	4	3	2	1	4	2	4	3	2	2	2	2	2	2	2	2	4	2
ParentVN19	6	6			16	16
ParentVN20	6	4			16	14		2	0	2	0	2	0	3	3	3	1	3	2	3	1	2	1	0	1	1	2	2	2	2	2
ParentVN21	5	4			15	14		1	0	3	3	2	1	3	4	3	0	2	4	4	4	2	3	2	2	0		2	0	1	0
ParentVN22	6	6			16	16		2	2	2	1	2	2	1	1	0	1	2	0	2	2	2	2	1	2	2	2	2	0	1	2
ParentVN23	4	6			14	16		2	2	3		3	3	3	4	2	1	4	4	4	4	3	2	4	4	3	2	4	2	1	0
ParentVN24	6	6			16	16		1	1	1	4	4	4	4	4	0	4	4	4	4	0	0	0	0	0	0	0	0	0	4	4
ParentVN25	6	6			16	16		2	0	0	0	0	0	4	3	0	2	4	3	4	0	0	0	4	0	0	0	0	0	4	3
ParentVN26	7	7			18	18		4	2	3	1	3	1	4	4	2	1	4	2	4	2	3	2	0	3	4	4	0	0	4	3
ParentVN27	6	6			16	16		1	0	0	0	0	2	1	1	0	1	4	2	1	1	1	1	2	2	2	1	1	1	0	0
ParentVN28	4	3			14	12		2	1	1	0	2	3	3	3	1	2	3	2	3	3	3	2	3	2	3	3	3	2	2	3
ParentVN29	3	6			12	16		0	0	0	0	0	1	1	2	0	1	1	2	3	0	0	2	2	3	3	3	2	3	0	0
ParentVN30	4	6			14	16		0	0	2	2	0	2	2	2	0	2	2	2	2	0	2	2	1	2	2	2	2	0	2	2
ParentVN31	6	6			16	16		3	2	3	2	3	4	4	4	0	3	4	4	4	3	2	2	4	4	4	2	4	1	2	2
ParentVN32	4	5			14	15		3	0	0	0	3	0	1	3	1	2	2	2	3	2	1	2	2	0	1	0	0	0	1	0
ParentVN33	6	6			16	16		3	4	4	4	4	4	3	4	3	2	1	3	4	4	4	4	4	3	4	4	2	0	3	3
ParentVN34	6	6			16	16		3	2	2	2	2	3	4	4	4	4	4	4	4	2	3	2	3	2	3	3	3	2	3	2
ParentVN35	4	6			14	16		2	1	2	1	2	3	2	3	2	1	3	2	2	1	1	1	2	1	1	2	1	1	2	1
ParentVN36	6	6			16	16		2	1	2	2	2	3	1	4	1	2	4	2	3	3	4	3	4	4	4	4	4	3	3	2
ParentVN37	5	6			15	16		3	3	2	2	2	3	4	4	2	2	4	4	4	4	4	3	3	2	3	2	2	2	3	4
ParentVN38	3	2			12	9		2	2	2	2	2	2	2	2	1	1	3	3	3	2	1	2	2	1	1	2	2	0	1	2
ParentVN39	4	3			14	12		3	2	2	2	3	3	4	4	1	4	4	4	4	4	3	4	4	2	4	2	4	2	4	2
ParentVN40	2	6			9	16		2	0	0	4	3	4	4	4	0	2	4	1	4	4	1	1	4	3	4	1	4	0	0	2
ParentVN41	6	8			16	21		2	2	2	1	3	3	3	3	0	0	2	0	3	0	0	0	0	0	1	1	1	1	3	2
ParentVN42	6	6			16	16		4	3	2	2	3	4	4	3	1	2	4	2	3	4	2	2	4		4	3	4	2	2	2
ParentVN43	7	7			18	18		4	3	4	4	3	4	4	4	3	2	4	4	4	4	4	4	4	2	4	4	4	4	3	4
ParentVN44	6	6			16	16		0	0	0	0	1	2	4	3	0	0	3	2	2	0	0	0	0	0	0	0	0	0	1	1
ParentVN45	6	6			16	16		4	2	1	4	4	3	3	4	2	3	4	4	4	2	1	2	4	2	4	3	3	3	3	2
ParentVN46	6	3			16	12		3	3	3	1	4	4	4	4	0	3	4	4	4	4	4	4	4	3	4	4	4	4	4	4
ParentVN47	6	6			16	16		3	0	0	0	1	4	2	3	3	2	2	2	2	0	0	2	2	0	0	0	2	0	0	0
ParentVN48	6	6			16	16		3	2	2	3	3	3	2	3	2	1	4	2	3	3	2	2	3	2	3	2	3	2	1	2
ParentVN49	6	5			16	15		1	0	0	1	2	3	2	2	0	1	3	2	2	2	1	2	2	3	3	2	2	2	1	2
ParentVN50	6	6			16	16		4	4	4	3	4	4	3	4	3	3	4	3	4	4	4	4	4	4	4	4	4	4	4	4
ParentVN51	3	4			12	14		1	1	0	0	0	0	1	1	0	0	4	0	4	0	0	0	0	0	0	0	0	0	0	0
ParentVN52	2	3			9	12		2	0	0	2	0	1	3	1	0	3	3	0	3	0	0	0	0	0	0	0	0	0	0	0
ParentVN53	6	6			16	16		3	3	1	1	2	3	2	3	2	2	3	3	2	3	3	2	3	2	4	3	4	3	3	3
ParentVN54	6	6			16	16		0	0	2	0	0	2	2	3	4	4	1	4	0	0	0	0	2	0	4	4	0	4	4	4
ParentVN55	6	6			16	16		1	1	0	2	3	2	3	3	2	3	3	4	3	1	3	2	1	1	1	2	1	2	1	3
ParentVN56	5	4			15	14		1	1	1	2	1	2	2	1	1	1	3	3	0	1	0	1	0	1	1	2	3	2	2	1
ParentVN57	5	4			15	14		2	1	1	1	1	2	2	1	0	3	1	2	2	1	1	1	2	2	2	0	2	0	0	0
ParentVN58	6	6			16	16		2	2	2	3	3	3	3	3	2	3	3	2	3	2	2	2	2	2	2	2	2	2	2	2
ParentVN59	6	6			16	16		0	0	1	2	2	3	3	2	0	0	4	1	2	3	3	2	1	0	4	0	4	0	1	1
ParentVN60	5	5			15	15		2	3	1	2	3	4	4	4	1	4	4	3	3	3	4	3	3	1	2	3	4	0	2	2
ParentVN61	6	6			16	16		2	2	2	2	2	2	2	2	2	2	2	2	2	2	2	2	2	2	2	2	2	2	2	2
ParentVN62	6	6			16	16		2	2	2	2	2	2	3	2	2	2	2	2	2	1	2	2	2	3	2	2	2	2	2	2
ParentVN63	4	4			14	14		2	1	2	3	3	3	4	4	3	3	4	4	4	3	3	3	3	3	3	3	3	3	3	3
ParentVN64	7	7			18	18		3	2	2	3	3	4	4	4	4	3	4	3	4	4	3	4	4	3	3	4	3	3	4	4
ParentVN65	6	6			16	16		1	1	2	1	2	3	3	3	1	3	3	3	3	2	0	3	3	3	3	2	3	3	1	3
ParentVN66	3	7			12	18		4	4	0	1	4	4	4	4	4	2	4	4	4	4	4	4	4	2	4	4	4	1	1	2
ParentVN67	6	6			16	16		0	2	3	2	3	3	2	2	2	2	4	3	4	3	3	3	3	2	4	4	4	2	4	4
ParentVN68	6	3			16	12		4	4	4	3	4	4	4	4	3	3	4	4	4	4	4	3	3	3	4	3	3	3	3	2
ParentVN69	6	6			16	16		3	3	3	3	3	4	3	4	0	3	4	2	4	3	3	3	4	3	3	2	3	2	2	2
ParentVN70	5	6			15	16		3	3	3	4	3	4	4	4	3	3	4	4	4	3	3	4	3	3	4	3	3	3	4	4
ParentVN71	3	6			12	16		2	1	2	1	2	3	3	3	3	3	3	2	3	3	3	3	3	3	2	3	3	3	3	3
ParentVN72	6	6			16	16
ParentVN73	6	6			16	16		2	0	3	2	1		0	0	0	0	2	1	0	1	0	1	2	1	2	0	1	0	1	2
ParentVN74	6	6			16	16		1	2	2	1	2	2	2	3	1	4	1	4	1	2	1	2	2	2	2	1	1	2	2	3
ParentVN75	4	3			14	12		3	2	2	2	3	3	4	3	2	2	4	4	4	3	3	4	4	3	3	3	3	3	3	3
ParentVN76	3	3			12	12		2	0	0	0	2	2	2	2	2	2	3	3	3	0	0	0	0	0	0	0	0	0	0	0
ParentVN77	7	7			18	18		3	3	2	2	3	2	3	3	3	1	2	1		2	2	2	2	2	2	2	2	3	3	2
ParentVN78	6	3			16	12		2	2	2	2		2	2	3	2	2	2	2	2		2		2	2
ParentVN79	6	4			16	14		2	2	2	2	2	3	3	1	0	0	4	1	2	2	2	1	3	0	0	0	2	2	1	2
ParentVN80	6	6			16	16		4	4	2	2	3	4	4	4	0	2	4	4	4	4	4	3	4	4	4	4	3	3	4	4
ParentVN81	6	7			16	18		3	2	2	3	3	4	3	4	1	1	1	4	1	4	3	3	2	2	3	3	2	1	2	2
ParentVN82	4	6			14	16		2	1	1	2	2	2	2	2	1	2	3	1	2	1	1	1	1	1	1	1	1	1	1	1
ParentVN83	4	6			14	16		3	3	2	3	3	3	4	4	2	3	4	3	4	4	3	4	4	3	3	4	4	2	3	3
ParentVN84	6	4			16	14		4	4	4	4	4	4	4	3	3	4	4	4	4	4	4	4	4	4	4	4	4	3	4	3
ParentVN85	6	7			16	18		3	3	3	3	3	3	3	3	3	3	3	3	3	3	3	3	3	3	3	3	3	3	3	3
ParentVN86	3	6			12	16		3	2	2	2	3	3	3	3	3	2	2	4	3	4	2	2	2	2	2	2	2	2	2	2
ParentVN87	6	6			16	16		3	2	3	2	2	3	3	3	2	3	3	2	3	2	2	2	2	2	3	2	2	3	2	3
ParentVN88	6	5			16	15		3	2	3	0	2	4	3	4	0	0	4	1	3	2	1	2	2	0	2	2	2	0	0	3
ParentVN89	6	6			16	16		1	1	2	1	1	3	3	3	0	0	3	0	2	2	1	1	1	0	1	0	1	0	1	1
ParentVN90	5	6			15	16		2	2	2	2	3	2	3	3	2	3	3	3	3	2	2	2	2	3	3	3	2	2	3	2
ParentVN91	7	6			18	16		3	3	3	3	2	2	3	2	3	4	2	3	3	3	2	3	2	3	2	3	2	3	2	3
ParentVN92	5	6			15	16		4	2	2	4	4	4	3	4	2	3	4	2	4	3	3	3	2	4	3	3	4	2	3	4
ParentVN93	6	6			16	16		1	2	2	3	2	2	4	1	2	4	2	1	3	3	2	2	3	4	3	1	4	2	2	3
ParentVN94	3	3			12	12		2	0	0	0	2	2	0	2	0	0	3	0	4	0	0	0	2	0	1	0	0	0	0	2
ParentVN95	6	6			16	16		3	3	4	2	3	3	3	4	0	1	4	0	3	3	2	2	0	3	3	2	3	0	2	3
ParentVN96	3	3			12	12		4	1	2	2	3	4	4	4	2	3	4	4	4	2	3	1	4	1	1	1	3	1	1	1
ParentVN97	6	6			16	16		2	0	1	4	3	4	4	4	2	1	4	4	4	4	4	1	0	2	2	1	4	1	2	3
ParentVN98	6	6			16	16		3	2	3	2	2	3	2	3	2	2	3	3	3	3	2	2	3	2	3	3	3	1	3	2
ParentVN99	6	6			16	16		2	2	2	2	2	3	3	3	3	3	4	3	4	2	2	2	2	2	2	2	2	2	2	2
ParentVN100	6	6			16	16		4	3	3	3	4	3	4	4	2	3	4	4	4	3	3	3	3	2	4	4	4	2	4	4
ParentVN101	4	6			14	16
ParentVN102	6	5			16	15		2	1	0	2	1	3	1	1	1	0	2	2	3	3	2	3	4	3	1	1	2	0	2	3
ParentVN103	6	6			16	16		2	0	1	3	4	3	3	2	1	1	4	4	2	3	2	3	3	3	3	2	4	3	2	3
ParentVN104	6	6			16	16		3	2	2	3	2	3	2	1	4	4	4	4	3	2	2	2	2	3	2	2	3	2	2	3
ParentBEL105			3	3	15	15		0	0	2	0	3	2	0	2	1	0	3	0	3	0	0	0	1	1	0	3	2	0	2	0
ParentBEL106			4	3	17	15		2	3	3	4	4	4	4	4	4	3	4	3	4	2	4	4	2	3	3	4	4	2	4	1
ParentBEL107			4	4	17	17		1	0	3	1	1	3	2	3	3	0	4	2		0	0	0	0	1	0	2	0	3	3	2
ParentBEL108			2	2	12	12		2	0	1	0	1	3	0	4	1	0	4	1	4	4	4	4	2	0	4	4	3	0	4	0
ParentBEL109			4	3	17	15		3	3	3	3	3	3	2	3	3	2	3	2	4	3	3	3	3	3	3	3	2	2	3	0
ParentBEL110			3	2	15	12		2	0	2	1	0	2	2	3	2	2	3	3	2	1	1	0	1	1	0	1	3	3	3	1
ParentBEL111			4	2	17	12		1	0	1	1	2	1	2	0	2	1	3	2	3	0	0	0	0	0	4	4	0	2	2	3
ParentBEL112			3	5	15	21		1	0	2	2	0	2	1	3	1	0	2	1	0	0	1	1	1	0	3	2	3	2	3	0
ParentBEL113			2	2	12	12		0	0	2	2	0	2	2	3	2	3	4	4	4	0	1	3	1	1	1	2	4	2	1	0
ParentBEL114			3	2	15	12		2	2	2	1	3	3	4	3	1	2	3	1	4	2	3	3	2	2	3	4	2	0	4	2
ParentBEL115			2	2	12	12		1	0	3	2	2	0	2	2	2	0	3	2	3	0	0	3	3	3	2	0	2	0	2	0
ParentBEL116			3	4	15	17		1	1	0	0	2	2	3	3	2	4	4	3	4	0	1	1	3	3	1	1	1	1	2	1
ParentBEL117			2	2	12	12		3	0	2	0	0	3	2	3	2	0	3	3	3	2	1	1	2	2	1	2	3	2	3	1
ParentBEL118			3	3	15	15		1	2	3	1	2	2	3	3	1	3	3	2	4	0	0	0	0	0	0	3	2	3	3	3
ParentBEL119			2	4	12	17		1	1	2	0	1	3	3	4	1	2	4	1	4	3	3	2	2	2	4	4	1	0	0	0
ParentBEL120			3	2	15	12		0	0	0	0	0	1	3	3	1	0	2	3	1	0	0	0	0	0	1	3	3	2	3	4
ParentBEL121			4	2	17	12		1	0	3	1	2	3	1	3	2	1	3	3	3	1	2	3	2	0	1	3	1	1	4	3
ParentBEL122			2	2	12	12		2	0	2	0	2	0	2	3	2	1	3	3	3	0	0	2	1	1	0	3	2	0	1	0
ParentBEL123			4	4	17	17		1	0	3	2	0	0	3	3	3	1	4	2	4	0	0	2	2	0	2	4	3	2	3	4
ParentBEL124			3	2	15	12		2	2	1	2	3	3	3	3	3	1	3	3	3	2	2	2	3	3	2	2	3	2	3	0
ParentBEL125			3	2	15	12		2	0	0	2	1	1	2	3	1	0	3	2	3	1	0	1	2	2	3	3	3	2	3	2
ParentBEL126			3	4	15	17		3	3	3	2	3	3	1	4	2	1	4	3	3	3	2	3	4	2	2	4	2	3	3	3
ParentBEL127			3	2	15	12		2	2	2	2	2	3	3	3	3	2	3	3	3	2	2	2	1	2	2	3	3	3	1	1
ParentBEL128			2	2	12	12		1	0	0	2	2	0	3	4	4	4	4	4	4	0	0	2	0	0	0	3	4	4	0	2
ParentBEL129			4	4	17	17		3	0	0	0	3	0	0	2	3	3	3	2	3	0	0	0	0	1	1	4	4	4	4	3
ParentBEL130			3	4	15	17		1	1	2	3	2	2	3	3	3	1	0	1	2	2	1	2	0	3	3	3	2	3	3	2
ParentBEL131			2	2	12	12		0	0	0	0	0	2	1	1	1	0	3	3	4	0	0	0	3	3	0	2	2	1	0	0
ParentBEL132			4	4	17	17		2	1	3	1	3	3	1	3	3	1	1	1	2	0	0	0	2	2	1	3	3	2	1	2
ParentBEL133			4	4	17	17		3	1	3	2	3	3	4	3	3	0	3	3	4	0	0	3	2	1	3	3	3	3	2	1
ParentBEL134			3	4	15	17		3	2	3	2	3	4	3	4	2	1	3	3	2	0	0	3	0	0	0	3	4	2	2	2
ParentBEL135			4	3	17	15		0	0	0	0	0	2	0	2	0	0	3	0	2	0	0	1	0	0	0	2	0	0	3	0
ParentBEL136			2	3	12	15		1	1	1	1	2	2	2	3	2	0	2	3	2	0	1	2	0	1	1	3	1	2	3	3
ParentBEL137			3	4	15	17		1	0	2	2	3	1	2	4	2	0	4	1	2	0	0	3	3	0	0	3	0	0	0	3
ParentBEL138			4	4	17	17		2	2	4	2	3	3	3	2	3	0	4	2	4	2	3	3	1	0	1	4	2	3	3	0
ParentBEL139			3	4	15	17		3	3	2	2	3	3	3	3	3	1	3	2	2	1	1	1	0	0	1	1	1	2	2	0
ParentBEL140			3	4	15	17		2	2	3	1	2	2	1	4	4	1	4	4	4	0	1	2	2	2	0	3	4	4	4	4
ParentBEL141			4	3	17	15		2	0	2	2	2	3	2	3	2	0	3	0	2	1	2	1	0	1	1	2	0	1	2	0
ParentBEL142			3	2	15	12		2	1	3	0	1	3	3	3	3	3	4	4	4	2	1	1	0	0	2	4	4	1	2	0
ParentBEL143			4	3	17	15		2	0	2	0	2	2	2	2	2	0	3	2	3	1	3	2	0	0	2	3	0	1	1	0
ParentBEL144			5	5	21	21		0	0	0	0	4	2	3	4	2	1	4	2	4	0	0	0	0	0	0	3	0	2	3	3
ParentBEL145			2	4	12	17		0	0	4	0	1	4	4	4	2	4	4	4	4	2	4	2	2	2	2	3	3	4	4	0
ParentBEL146			4	5	17	21		3	3	3	2	3	3	3	4	3	2	2	2	3	4	3	3	3	4	2	3	3	3	4	0
ParentBEL147			4	4	17	17		3	3	3	2	3	4	3	4	3	1	4	3	3	2	3	3	3	4	4	4	4	3	4	2
ParentBEL148			3	3	15	15		0	0	4	3	4	3		4	3	2	4	4	4	2	2	2	1	1	0	4	4	1	2	3
ParentBEL149			4	3	17	15		2	0	2	3	4	3	0	4	1	0	4	3	4	3	0	0	3	3	0	1	0	0	4	0
ParentBEL150			3	3	15	15		3	2	3	0	2	2	3	3	3	1	3	0	3	2	3	3	3	3	3	3	1	2	3	3
ParentBEL151			4	3	17	15		3	3	1	2	2	3	2	3	2	1	2	3	2	1	1	1	0	0	2	3	0	2	4	0
ParentBEL152			3	4	15	17		2	0	2	2	2	2	2	2	3	0	3	3	3	3	3	2	2	2	2	2	3	2	2	0
ParentBEL153			4	3	17	15		0	0	0	2	2	1	2	3	2	1	2	2	2	0	0	1	1	1	0	0	0	1	2	0
ParentBEL154			3	2	15	12		1	0	1		1	0	1	2	1	1	2	2	3	0	0	1	1	1	0	0	0	1	2	0
ParentBEL155			4	4	17	17		2	1	2	2	3	2	3	3	3	1	3	2	3	1	2	1	2	2	1	3	1	1	2	1
ParentBEL156			3	4	15	17		0	0	0	0	0	2	0	3	1	0	3	2	1	0	0	0	1	0	0	1	1	2	2	0
ParentBEL157			3	4	15	17		0	0	0	0	0	2	0	3	1	0	3	2	1	0	0	0	1	0	0	1	1	2	2	0
ParentBEL158			4	4	17	17		1	2	4	1	2	3	4	4	4	1	4	4	4	2	4	4	4	4	3	3	4	4	3	1
ParentBEL159			5	4	21	17		3	1	2	3	3	3	2	3	2	1	4	2	3	2	2	3	4	2	3	4	3	3	3	2
ParentBEL160			2	4	12	17		2	2	3	2	3	3	3	4	3	2	3	2	2	2	2	3	2	3	3	3	2	3	4	3
ParentBEL161			3	2	15	12		2	0	3	1		3	2	3	3	1	3	3	3	1	2	3	3	3	0	0	1	0	1	0
ParentBEL162			4	3	17	15		2	0	3	1	3	3	3	3	3	2	4	4	3	1	1	2	2	2	3	4	2	2	2	2
ParentBEL163			3	2	15	12		1	1	2	2	2	4	3	4	3	0	3	3	4	3	2	2	3	0	2	3	2	1	2	0
ParentBEL164			2	4	12	17		2	3	0	0	3	3	2	0	3	0	4	2	4	1	2	2	3	3	2	2	2	2	2	3
ParentBEL165			3	4	15	17		3	3	3	2	3	3	3	3	4	2	3	2	2	3	4	4	2	2	3	4	2	3	2	0
ParentBEL166			2	1	12	6		2	1	2	0	2	3	2	1	3	2	3	4	3	1	0	2	3	0	3	3	4	4	3	1
ParentBEL167			3	4	15	17		1	3	4	1	1	4	4	4	4	0	4	2	4	2	3	2	3	3	3	3	3	0	4	0
ParentBEL168			4	3	17	15		2	1	3	2	3	2	1	3	3	0	2	1	2	1	0	0	2	0	1	2	2	3	3	0
ParentBEL169			4	2	17	12		3	2	2	1	1	3	1	3	2	1	3	1	2	0	3	3	2	0	1	3	2	0	2	0
ParentBEL170			2	3	12	15		1	1	1	1	1	2	2	2	2	2	3	1	1	3	2	2	2	2	2	2	2	2	2	1
ParentBEL171			4	3	17	15		1	0	0	1	0	3	1	2	3	2	3	2	3	1	1	1	3	1	1	3	2	2	3	2
ParentBEL172			4	4	17	17		0	0	4	2	0	3	2	4	3	2	4	3	2	4	3	4	3	3	3	4	0	0	4	2
ParentBEL173			3	4	15	17		3	3	3	2	3	4	3	3	2	2	4	3	4	3	3	3	3	3	3	3	3	3	4	2
ParentBEL174			2	3	12	15		0	0	2	2	0	1	4	4	3	1	4		4	2	2	1	1	1	1	0	1	0	1	0
ParentBEL175			3	4	15	17		2	0	0	2	2	1	2	2	2	0	2	3	3	1	1	0	3	3	1	0	2	1	2	1
ParentBEL176			3	4	15	17		2	2	2	2	3	3	2	2	3	3	4	2	2	1	3	3	3	3	3	3	2	0	3	0
ParentBEL177			3	4	15	17		4	3	3	0	2	4	0	3	2	3	4	3	4	0	3	3	4	4	4	4	4	3	2	0
ParentBEL178			3	2	15	12		2	2	4	3	4	4	4	4	4	4	4	2	4	2	2	4	4	4	4	4	4	2	2	0
ParentBEL179			4	3	17	15		3	3	4	2	4	4	4	4	4	0	4	4	2	4	4	4	4	4	4	3	4	4	4	2
ParentBEL180			2	2	12	12		1	0	3	0	0	1	0	2	2	3	4	2	3	1	1	0	2	2	0	2	1	0	0	0
ParentBEL181			3	2	15	12		3	3	2	1	2	3	0	3	1	0	4	3	4	4	2	3	4	2	3	2	4	0	1	4
ParentBEL182			4	4	17	17		1	1	3	3	2	4	3	3	3	1	4	3	4	3	3	3	3	3	2	3	3	3	3	1
ParentBEL183			2	3	12	15		3	0	2	0	3	3	2	3	3	3	3	2	4	2	1	3	2	0	0	2	3	2	2	0
ParentBEL184			4	2	17	12		2	1	3	0	2	2	2	3	3	0	3	1	3	2	2	1	1	1	1	3	2	2	0	0
ParentBEL185			3	2	15	12		2	0	3	3	1	3	3	3	3	2	4	3	2	2	2	3	3	2	1	3	3	2	2	1
ParentBEL186			4	4	17	17		2	0	2	1	2	3	2	3	3	2	3	2	0	2	1	1	2	2	1	4	3	2	3	0
ParentBEL187			3	3	15	15		4	2	3	1	3	2	2	3	3	2	3	2	3	3	4	3	3	3	3	2	2	2	1	1
ParentBEL188			4	3	17	15		3	3	3	3	3	3	2	3	3	2	3	2	4	3	3	3	3	3	3	3	2	2	3	0
ParentBEL189			3	2	15	12		3	1	2	2	2	3	3	2	2	2	1	2	0	1	0	1	1	0	0	1	2	2	2	0
ParentBEL190			4	3	17	15		2	2	2	1	3	2	2	2	2	0	3	1	2	1	0	0	1	0	0	1	2	0	1	2
ParentBEL191			3	2	15	12		2	0	3	2	2	2	2	3	3	2	3	3	2	2	2	2	2	1	2	1	1	2	2	0
ParentBEL192			3	2	15	12		1	1	4	2	3	3	3	3	3	2	4	3	2	2	2	2	3	2	2	2	3	2	3	0
ParentBEL193			4	4	17	17		2	0	3	0	2	2	3	2	2	1	3	3	3	1	0	2	3	3	2	2	3	3	2	1
ParentBEL194			2	3	12	15		3	2	2	2	3	4	3	3	1	2	3	3	3	2	2	3	3	3	3	3	3	3	4	3
ParentBEL195			3	4	15	17		3	0	2	2	3	3	2	3	3	1	3	3	3	3	2	3	3	2	3	3	3	2	2	2
ParentBEL196			3	4	15	17		2	0	2	0	2	2	2	2	3	2	2	2	2	2	2	2	3	3	2	2	2	1	2	1
ParentBEL197			4	3	17	15		0	0	0	0	0	0	0	1	1	1	2	1	1	0	0	0	0	0	0	2	0	1	0	3
ParentBEL198			3	4	15	17		3	2	4	3	3	3	3	4	3	3	4	3	3	3	4	4	3.5	3	3	4	3	3	4	2
ParentBEL199			3	3	15	15		3	2	3	3	3	3	3	3	3	1	3	3	4	3	3	3	3	3	2	3	3	3	2	1
ParentBEL200			4	4	17	17		2	0	0	0	2	1	1	2	2	0	2	1	2	2	1	2	3	2	3	3	2	2	3	2
ParentBEL201			4	5	17	21		0	0	0	0	2	2	2	3	3	1	3	3	3	0	0	0	0	0	2	2	1	2	3	1
ParentBEL202			4	4	17	17		0	0	0	2	2	2	2	3	3	1	2	2	3	1	0	0	2	0	0	2	2	1	3	2
ParentBEL203			5	4	21	17		3	0	4	3	3	4	3	4	3	1	4	2	4	1	1	2	1	2	4	4	1	3	4	0
ParentBEL204			4	3	17	15		3	3	3	2	3	4	2	3	3	2	3	2	1	3	3	3	3	3	3	3	2	2	2	0
ParentBEL205			3	4	15	17		2	1	3	0	2	3	3	3	1	0	3	3	3	2	3	2	3	2	2	3	1	3	3	3
ParentBEL206			4	4	17	17		3	2	3	2	2	3	2	4	3	1	3	3	1	2	2	2	2	2	4	4	2	4	4	3
ParentBEL207			2	4	12	17		3	3	4	2	2	3	2	3	3	3	4	3	2	3	2	3	3	3	3	3	1	2	3	0
ParentBEL208			4	2	17	12		3	3	3	3	3	3	3	3	3	3	3	3	3	3	3	3	3	3	3	3	3	3	3	3
